# Supplementary material for: Conjoint analysis of transcriptome and metabolome profiles of normal captivity and arch soil free-range in Meishan pigs
Source: Front Vet Sci. 2023 Jul 27;10:1187877. doi: 10.3389/fvets.2023.1187877 (PMC10421962; doi:10.3389/fvets.2023.1187877)
Supplement: Supplementary file 1 [file Table_1.XLSX]

## Sheet: Table S1
Table S1 Real-time PCR primers and sequences
Primer name	Sequence of the primer（5’→3’）
SCD	GCTCTGGGCGTTTGCCTACT
	CTTCTCTTTGACGGCTGGGT
GK	GGTGCTGTTGTTCGCTGGCT
	GCATCCAAAATCTCTCGGGT
LPL	TGGCATCCAGAAACCAGTAGG
	ATGGGAGCACTTCACGAGC
FABP2	CACTTTTAACTACAGCCTCGCA
	TGGACCATTTCATCCCCG
FABP6	CCGGCAAGTATGAGATCGAGA
	AACGTGTTGGTGATGGAGTGG
FADS2	CCGCAAGGTCTACAACGTCA
	GCCAGCTCTCCGATCAACAG
PLIN4	GGCTCAACAGGGTAGGGAAC
	CTGGGTACCTGGAGACCTCATA
SLC27A5	TGTCGGCTTTGTCAACTACCC
	ACAGGCTCCTCCGTCTCCAT
CXCR4	AATGTCAGGGAGGGGGATG
	CAGGCAACAGTGGAAAAAGGC
TNFRSF13C	TGCTTCGACTTGCTGGTGC
	GTTCCAGGAGAGGGGACGATGT
TNFRSF17	TTGACAGATTGCTGATTGCTTGC
	TGGCTGGGAGTGGAAAGAAA
TNFSF13B	GAGCAGTCACGCCTTTCTTG
	AAAGACAGCACCGTGAGGC
CD28	TCCTCGGGTTACTCCTGGCT
	ACAACACAGACCTCCACAGCA
SLA-DOB	ACCTCATTTTCTTTTTCCCCC
	CTTTGTGTCCCATTGGTGAA
HLA-DRB1	AGTGGCATTTACCTGCTCCC
	CGTCCGTCCCGTTGGAGAAT
IGHA1	CCCTCGGATTTTTTCAGGC
	CCCAAAATCTTCCCACTGACTC
AICDA	ATGGACAGCCTCCTGATGAAG
	CGGAGATGTAACGAAGGAAGAG
PIGR	GATGCTACTACCCAGCCACCT
	GCTAATGCCCAGACCACACTT
β-actin	GCAAGTTCCACGGCACAGT
	TGGTTCACGCCCATCACAA
GAPDH	ACTCACTCTTCTACCTTTGATGCTG
	TGTTGCTGTAGCCAAATTCA

## Sheet: Table S2
Table S2 Overview of the reads and quality filtering of the eight libraries.
Sample	Raw Reads(bp)	Clean Reads(bp)	AF_Q20(%)	AF_Q30(%)	AF_GC(%)	Total_Mapped(%)
ASF1	6930860700	6903837242	6756886877 (97.87%)	6498939726 (94.14%)	3464023210 (50.18%)	43243644 (94.19%)
ASF2	7064907600	7031384716	6880387158 (97.85%)	6616344549 (94.10%)	3537379820 (50.31%)	44115228 (94.33%)
ASF3	6736967700	6703408875	6525620739 (97.35%)	6234955208 (93.01%)	3401678081 (50.75%)	41634656 (93.38%)
ASF4	6473927400	6446947273	6299467542 (97.71%)	6048069275 (93.81%)	3290624181 (51.04%)	39912162 (93.09%)
NC1	6837478800	6811691250	6664641349 (97.84%)	6407559008 (94.07%)	3447855050 (50.62%)	42933332 (94.77%)
NC2	7514936400	7486437766	7327733125 (97.88%)	7047424513 (94.14%)	3789158785 (50.61%)	47536116 (95.43%)
NC3	6944395500	6919406541	6778205219 (97.96%)	6525110951 (94.30%)	3489547826 (50.43%)	43618227 (94.77%)
NC4	6797677500	6768472001	6616490801 (97.75%)	6353532014 (93.87%)	3397654879 (50.20%)	42595468 (94.58%)

## Sheet: Table S3
Table S3 Summary of differentially expressed genes (DEGs) identified in Meishan pigs between Normal Captivity and Arch Soil Free-Range
id	Free_mean	Normal_mean	log2(fc)	PValue	FDR	Symbol	Description	KEGG_A_class	KEGG_B_class	Pathway	K_ID	GO Component	GO Function	GO Process
ncbi_397052	0.59	123.225	7.70636	2.22957e-231	3.76686e-227	SULT1E1	sulfotransferase family 1E, estrogen-preferring, member 1	Metabolism	Lipid metabolism	ko00140//Steroid hormone biosynthesis	K01016	-	GO:0008146//sulfotransferase activity;GO:0016740//transferase activity	-
ncbi_100521743	0.065	28.795	8.79116	1.38336e-214	1.16859e-210	CUBN	cubilin	Organismal Systems	Digestive system	ko04977//Vitamin digestion and absorption	K14616	GO:0005737//cytoplasm;GO:0005768//endosome;GO:0005783//endoplasmic reticulum;GO:0005794//Golgi apparatus;GO:0005903//brush border;GO:0005905//coated pit;GO:0016324//apical plasma membrane;GO:0030139//endocytic vesicle;GO:0045177//apical part of cell;GO:0070062//extracellular exosome	GO:0005509//calcium ion binding;GO:0042803//protein homodimerization activity	GO:0006898//receptor-mediated endocytosis;GO:0009617//response to bacterium;GO:0042953//lipoprotein transport
ncbi_100513574	0.1375	53.04	8.59151	2.98846e-169	1.683e-165	SLC13A1	solute carrier family 13 member 1, transcript variant X2	-	-	-	-	-	-	-
ncbi_397087	5.265	92.4975	4.13491	9.33504e-159	3.94289e-155	SPP1	secreted phosphoprotein 1	Environmental Information Processing;Human Diseases;Cellular Processes;Environmental Information Processing;Organismal Systems;Environmental Information Processing	Signal transduction;Infectious diseases;Cellular community - eukaryotes;Signal transduction;Immune system;Signaling molecules and interaction	ko04151//PI3K-Akt signaling pathway;ko05165//Human papillomavirus infection;ko04510//Focal adhesion;ko04371//Apelin signaling pathway;ko04620//Toll-like receptor signaling pathway;ko04512//ECM-receptor interaction	K06250;K06250;K06250;K06250;K06250;K06250	GO:0005576//extracellular region;GO:0005615//extracellular space;GO:0005794//Golgi apparatus	GO:0005125//cytokine activity;GO:0005178//integrin binding;GO:0050840//extracellular matrix binding	GO:0001503//ossification;GO:0001649//osteoblast differentiation;GO:0006710//androgen catabolic process;GO:0007155//cell adhesion;GO:0007165//signal transduction;GO:0031214//biomineral tissue development;GO:0033280//response to vitamin D;GO:0045780//positive regulation of bone resorption;GO:0045893//positive regulation of transcription, DNA-templated;GO:0071394//cellular response to testosterone s…
ncbi_445538	2.33	77.38	5.05356	2.32504e-139	7.85631e-136	XPNPEP2	X-prolyl aminopeptidase 2	Organismal Systems	Digestive system	ko04974//Protein digestion and absorption	K14208	GO:0070062//extracellular exosome	GO:0016787//hydrolase activity;GO:0046872//metal ion binding;GO:0070006//metalloaminopeptidase activity	GO:0006508//proteolysis
ncbi_100521401	0.4925	419.882	9.73565	3.72575e-116	1.04911e-112	TMIGD1	transmembrane and immunoglobulin domain containing 1	-	-	-	-	GO:0005737//cytoplasm;GO:0005886//plasma membrane;GO:0016020//membrane;GO:0016021//integral component of membrane;GO:0043005//neuron projection	-	GO:0030334//regulation of cell migration;GO:0042127//regulation of cell proliferation;GO:0043066//negative regulation of apoptotic process;GO:0090559//regulation of membrane permeability
ncbi_397423	2.88	2354.93	9.6754	1.47967e-115	3.57128e-112	FABP6	fatty acid binding protein 6	Organismal Systems	Endocrine system	ko03320//PPAR signaling pathway	K08755	-	GO:0008289//lipid binding	-
ncbi_397003	9.3825	94.5875	3.33361	6.05507e-114	1.27875e-110	SLC1A1	solute carrier family 1 member 1	Organismal Systems;Organismal Systems	Nervous system;Digestive system	ko04724//Glutamatergic synapse;ko04974//Protein digestion and absorption	K05612;K05612	GO:0005886//plasma membrane;GO:0005887//integral component of plasma membrane;GO:0016020//membrane;GO:0016021//integral component of membrane;GO:0016324//apical plasma membrane;GO:0031901//early endosome membrane;GO:0055038//recycling endosome membrane	GO:0005313//L-glutamate transmembrane transporter activity;GO:0005314//high-affinity glutamate transmembrane transporter activity;GO:0015108//chloride transmembrane transporter activity;GO:0015183//L-aspartate transmembrane transporter activity;GO:0015293//symporter activity;GO:0015501//glutamate:sodium symporter activity;GO:0033229//cysteine transmembrane transporter activity;GO:0042802//identic…	GO:0010460//positive regulation of heart rate;GO:0015813//L-glutamate transport;GO:0042883//cysteine transport;GO:0051938//L-glutamate import;GO:0055085//transmembrane transport;GO:0070777//D-aspartate transport;GO:0070778//L-aspartate transport;GO:0070779//D-aspartate import;GO:0098712//L-glutamate import across plasma membrane;GO:1902476//chloride transmembrane transport;GO:1903712//cysteine tr…
ncbi_100526118	125.487	0.21	-9.22294	1.10405e-102	2.07255e-99	LOC100526118	glutathione S-transferase A1-like	-	-	-	-	-	-	-
ncbi_397595	0.5525	42.0625	6.25042	2.4054e-83	3.85732e-80	GCG	glucagon	Organismal Systems;Organismal Systems;Organismal Systems	Environmental adaptation;Endocrine system;Endocrine system	ko04714//Thermogenesis;ko04922//Glucagon signaling pathway;ko04911//Insulin secretion	K05259;K05259;K05259	GO:0005576//extracellular region;GO:0005615//extracellular space;GO:0005737//cytoplasm	GO:0005179//hormone activity;GO:0031769//glucagon receptor binding;GO:0042802//identical protein binding	GO:0007188//adenylate cyclase-modulating G-protein coupled receptor signaling pathway;GO:0007189//adenylate cyclase-activating G-protein coupled receptor signaling pathway;GO:0010737//protein kinase A signaling;GO:0010800//positive regulation of peptidyl-threonine phosphorylation;GO:0032092//positive regulation of protein binding;GO:0033138//positive regulation of peptidyl-serine phosphorylation;…
ncbi_397196	38.04	355.24	3.2232	2.51142e-83	3.85732e-80	DPEP1	dipeptidase 1 (renal)	-	-	-	-	GO:0005654//nucleoplasm;GO:0005886//plasma membrane;GO:0016020//membrane;GO:0030054//cell junction;GO:0031225//anchored component of membrane;GO:0045177//apical part of cell	GO:0008233//peptidase activity;GO:0008235//metalloexopeptidase activity;GO:0008237//metallopeptidase activity;GO:0008239//dipeptidyl-peptidase activity;GO:0008270//zinc ion binding;GO:0008800//beta-lactamase activity;GO:0016787//hydrolase activity;GO:0016805//dipeptidase activity;GO:0043027//cysteine-type endopeptidase inhibitor activity involved in apoptotic process;GO:0046872//metal ion binding…	GO:0006508//proteolysis;GO:0006691//leukotriene metabolic process;GO:0006751//glutathione catabolic process;GO:0006915//apoptotic process;GO:0006954//inflammatory response;GO:0016999//antibiotic metabolic process;GO:0030336//negative regulation of cell migration;GO:0030593//neutrophil chemotaxis;GO:0035690//cellular response to drug;GO:0043066//negative regulation of apoptotic process;GO:0043154/…
ncbi_100303610	0.265	9.81	5.21019	1.88723e-77	2.65707e-74	GP2	glycoprotein 2, transcript variant X2	-	-	-	-	GO:0005576//extracellular region;GO:0016020//membrane;GO:0016021//integral component of membrane	-	-
ncbi_100153960	6.87	66.7125	3.27958	6.71013e-69	8.72059e-66	NR1H4	nuclear receptor subfamily 1 group H member 4	Organismal Systems	Digestive system	ko04976//Bile secretion	K08537	GO:0005623//cell;GO:0005634//nucleus;GO:0090575//RNA polymerase II transcription factor complex	GO:0000976//transcription regulatory region sequence-specific DNA binding;GO:0000977//RNA polymerase II regulatory region sequence-specific DNA binding;GO:0000981//RNA polymerase II transcription factor activity, sequence-specific DNA binding;GO:0003677//DNA binding;GO:0003700//transcription factor activity, sequence-specific DNA binding;GO:0003707//steroid hormone receptor activity;GO:0004879//R…	GO:0000122//negative regulation of transcription from RNA polymerase II promoter;GO:0006355//regulation of transcription, DNA-templated;GO:0006629//lipid metabolic process;GO:0007275//multicellular organism development;GO:0030154//cell differentiation;GO:0030522//intracellular receptor signaling pathway;GO:0033993//response to lipid;GO:0038183//bile acid signaling pathway;GO:0042632//cholesterol …
ncbi_100521318	1.6225	15.305	3.23771	2.3015e-68	2.77741e-65	GPT2	glutamic--pyruvic transaminase 2, transcript variant X2	Metabolism;Metabolism;Metabolism;Metabolism;Metabolism;Metabolism	Global and overview maps;Global and overview maps;Global and overview maps;Amino acid metabolism;Amino acid metabolism;Global and overview maps	ko01100//Metabolic pathways;ko01200//Carbon metabolism;ko01230//Biosynthesis of amino acids;ko00250//Alanine, aspartate and glutamate metabolism;ko00220//Arginine biosynthesis;ko01210//2-Oxocarboxylic acid metabolism	K00814;K00814;K00814;K00814;K00814;K00814	-	GO:0003824//catalytic activity;GO:0004021//L-alanine:2-oxoglutarate aminotransferase activity;GO:0008483//transaminase activity;GO:0016740//transferase activity;GO:0030170//pyridoxal phosphate binding	GO:0009058//biosynthetic process
ncbi_733603	50.9	2.0875	-4.60782	3.24186e-68	3.65142e-65	SAA3	serum amyloid A-3 protein	-	-	-	-	GO:0005576//extracellular region;GO:0005615//extracellular space;GO:0034364//high-density lipoprotein particle	GO:0042056//chemoattractant activity	GO:0006953//acute-phase response;GO:0010629//negative regulation of gene expression;GO:0010739//positive regulation of protein kinase A signaling;GO:0033138//positive regulation of peptidyl-serine phosphorylation;GO:0044242//cellular lipid catabolic process;GO:0045892//negative regulation of transcription, DNA-templated;GO:0050918//positive chemotaxis;GO:0050996//positive regulation of lipid cata…
ncbi_100625109	0.08	82.615	10.0122	2.8101e-64	2.96729e-61	SLC10A2	solute carrier family 10 member 2	Organismal Systems	Digestive system	ko04976//Bile secretion	K14342	GO:0005902//microvillus;GO:0016020//membrane;GO:0016021//integral component of membrane;GO:0016324//apical plasma membrane	GO:0008508//bile acid:sodium symporter activity	GO:0009617//response to bacterium;GO:0015721//bile acid and bile salt transport
ncbi_100157947	1.3675	19.225	3.81337	1.11346e-63	1.10658e-60	NUGGC	nuclear GTPase, germinal center associated	-	-	-	-	-	GO:0003924//GTPase activity	GO:0033262//regulation of nuclear cell cycle DNA replication;GO:0043066//negative regulation of apoptotic process;GO:0071222//cellular response to lipopolysaccharide
ncbi_100515250	47.8425	435.165	3.1852	9.3995e-63	8.82248e-60	NAALADL1	N-acetylated alpha-linked acidic dipeptidase like 1	-	-	-	-	-	GO:0004180//carboxypeptidase activity	GO:0006508//proteolysis
ncbi_100519280	0.59	6.9675	3.56185	1.28897e-61	1.14617e-58	SPTLC3	serine palmitoyltransferase long chain base subunit 3	Metabolism;Environmental Information Processing;Metabolism	Global and overview maps;Signal transduction;Lipid metabolism	ko01100//Metabolic pathways;ko04071//Sphingolipid signaling pathway;ko00600//Sphingolipid metabolism	K00654;K00654;K00654	GO:0016020//membrane;GO:0016021//integral component of membrane;GO:0017059//serine C-palmitoyltransferase complex	GO:0003824//catalytic activity;GO:0004758//serine C-palmitoyltransferase activity;GO:0016740//transferase activity;GO:0030170//pyridoxal phosphate binding	GO:0009058//biosynthetic process;GO:0046520//sphingoid biosynthetic process
ncbi_100627849	0.805	19.4075	4.59148	1.96704e-59	1.66166e-56	HOXB6	homeobox B6	-	-	-	-	GO:0005634//nucleus	GO:0000978//RNA polymerase II core promoter proximal region sequence-specific DNA binding;GO:0000981//RNA polymerase II transcription factor activity, sequence-specific DNA binding;GO:0003677//DNA binding;GO:0003700//transcription factor activity, sequence-specific DNA binding;GO:0043565//sequence-specific DNA binding	GO:0006355//regulation of transcription, DNA-templated;GO:0006357//regulation of transcription from RNA polymerase II promoter;GO:0007275//multicellular organism development;GO:0009952//anterior/posterior pattern specification;GO:0034101//erythrocyte homeostasis;GO:0048704//embryonic skeletal system morphogenesis;GO:0048706//embryonic skeletal system development
ncbi_414411	7.0325	72.6775	3.3694	3.83781e-59	3.08761e-56	ASS1	argininosuccinate synthase 1, transcript variant X1	Metabolism;Human Diseases;Metabolism;Metabolism;Metabolism	Global and overview maps;Cardiovascular diseases;Global and overview maps;Amino acid metabolism;Amino acid metabolism	ko01100//Metabolic pathways;ko05418//Fluid shear stress and atherosclerosis;ko01230//Biosynthesis of amino acids;ko00250//Alanine, aspartate and glutamate metabolism;ko00220//Arginine biosynthesis	K01940;K01940;K01940;K01940;K01940	GO:0005737//cytoplasm;GO:0005739//mitochondrion;GO:0005829//cytosol	GO:0004055//argininosuccinate synthase activity;GO:0005524//ATP binding;GO:0016597//amino acid binding;GO:0042802//identical protein binding	GO:0000050//urea cycle;GO:0000052//citrulline metabolic process;GO:0000053//argininosuccinate metabolic process;GO:0006526//arginine biosynthetic process;GO:0006531//aspartate metabolic process;GO:0007623//circadian rhythm;GO:0045429//positive regulation of nitric oxide biosynthetic process;GO:0071499//cellular response to laminar fluid shear stress;GO:1903038//negative regulation of leukocyte ce…
ncbi_100511838	0.25	77.15	8.26959	1.67081e-54	1.2831e-51	C14H10orf99	chromosome 14 C10orf99 homolog	-	-	-	-	GO:0005576//extracellular region;GO:0005615//extracellular space	GO:0001664//G-protein coupled receptor binding;GO:0005125//cytokine activity;GO:0008009//chemokine activity;GO:0048018//receptor agonist activity	GO:0006935//chemotaxis;GO:0007186//G-protein coupled receptor signaling pathway;GO:0042742//defense response to bacterium;GO:0048247//lymphocyte chemotaxis;GO:0050830//defense response to Gram-positive bacterium;GO:0050832//defense response to fungus;GO:0051782//negative regulation of cell division;GO:1902807//negative regulation of cell cycle G1/S phase transition;GO:2000404//regulation of T cel…
ncbi_102160784	0.125	4.195	5.06867	2.38115e-54	1.74911e-51	SATB2	SATB homeobox 2, transcript variant X1	-	-	-	-	GO:0000118//histone deacetylase complex;GO:0005634//nucleus;GO:0005654//nucleoplasm;GO:0005667//transcription factor complex	GO:0000977//RNA polymerase II regulatory region sequence-specific DNA binding;GO:0000978//RNA polymerase II core promoter proximal region sequence-specific DNA binding;GO:0001228//transcriptional activator activity, RNA polymerase II transcription regulatory region sequence-specific binding;GO:0003677//DNA binding;GO:0003682//chromatin binding;GO:0043565//sequence-specific DNA binding	GO:0000122//negative regulation of transcription from RNA polymerase II promoter;GO:0001764//neuron migration;GO:0002076//osteoblast development;GO:0006338//chromatin remodeling;GO:0006357//regulation of transcription from RNA polymerase II promoter;GO:0009880//embryonic pattern specification;GO:0010468//regulation of gene expression;GO:0021902//commitment of neuronal cell to specific neuron type…
ncbi_767625	2.86	39.5425	3.78932	5.37078e-51	3.7808e-48	GPX2	glutathione peroxidase 2	Organismal Systems;Metabolism;Metabolism	Endocrine system;Lipid metabolism;Metabolism of other amino acids	ko04918//Thyroid hormone synthesis;ko00590//Arachidonic acid metabolism;ko00480//Glutathione metabolism	K00432;K00432;K00432	-	-	-
ncbi_100155330	0.1175	90.1425	9.5834	1.04666e-50	7.07335e-48	CPO	carboxypeptidase O, transcript variant X1	-	-	-	-	GO:0005615//extracellular space;GO:0046658//anchored component of plasma membrane	GO:0004181//metallocarboxypeptidase activity;GO:0008270//zinc ion binding	GO:0006508//proteolysis
ncbi_100127358	19.9225	177.73	3.15722	1.77325e-49	1.15227e-46	IFITM1	interferon-induced transmembrane protein 1	-	-	-	-	GO:0005886//plasma membrane;GO:0016020//membrane;GO:0016021//integral component of membrane	-	GO:0034341//response to interferon-gamma;GO:0035455//response to interferon-alpha;GO:0035456//response to interferon-beta;GO:0045071//negative regulation of viral genome replication;GO:0046597//negative regulation of viral entry into host cell;GO:0051607//defense response to virus;GO:0060337//type I interferon signaling pathway
ncbi_100155180	0.6	13.07	4.44515	7.49683e-49	4.69107e-46	OSR2	odd-skipped related transciption factor 2, transcript variant X2	-	-	-	-	GO:0005634//nucleus	GO:0000977//RNA polymerase II regulatory region sequence-specific DNA binding;GO:0001228//transcriptional activator activity, RNA polymerase II transcription regulatory region sequence-specific binding;GO:0003676//nucleic acid binding;GO:0043565//sequence-specific DNA binding	GO:0000122//negative regulation of transcription from RNA polymerase II promoter;GO:0001655//urogenital system development;GO:0001656//metanephros development;GO:0001823//mesonephros development;GO:0002062//chondrocyte differentiation;GO:0008284//positive regulation of cell proliferation;GO:0009792//embryo development ending in birth or egg hatching;GO:0010628//positive regulation of gene express…
ncbi_100157319	1.695	17.665	3.38154	2.81265e-47	1.69714e-44	SDR16C5	short chain dehydrogenase/reductase family 16C, member 5	Metabolism	Metabolism of cofactors and vitamins	ko00830//Retinol metabolism	K15734	GO:0005811//lipid particle	GO:0004745//retinol dehydrogenase activity;GO:0016616//oxidoreductase activity, acting on the CH-OH group of donors, NAD or NADP as acceptor	GO:0042572//retinol metabolic process;GO:0042574//retinal metabolic process;GO:0055114//oxidation-reduction process
ncbi_100625137	3.0625	16.87	2.46168	4.5638e-41	2.65881e-38	KLHL6	kelch like family member 6	-	-	-	-	-	GO:0005515//protein binding	GO:0002467//germinal center formation;GO:0050853//B cell receptor signaling pathway
ncbi_100512372	17.205	72.2	2.06917	3.58658e-39	2.01984e-36	SLC51A	solute carrier family 51 alpha subunit	Organismal Systems	Digestive system	ko04976//Bile secretion	K14360	GO:0005789//endoplasmic reticulum membrane;GO:0005886//plasma membrane;GO:0016020//membrane;GO:0016021//integral component of membrane;GO:0016323//basolateral plasma membrane;GO:0032991//macromolecular complex	GO:0015125//bile acid transmembrane transporter activity;GO:0022857//transmembrane transporter activity;GO:0042803//protein homodimerization activity;GO:0046982//protein heterodimerization activity	GO:0015721//bile acid and bile salt transport;GO:0032782//bile acid secretion;GO:0055085//transmembrane transport;GO:0071702//organic substance transport
ncbi_100739079	1.4025	25.5325	4.18626	4.721e-39	2.57294e-36	NTS	neurotensin	-	-	-	-	GO:0005576//extracellular region;GO:0043679//axon terminus	GO:0005184//neuropeptide hormone activity;GO:0048018//receptor agonist activity;GO:0071855//neuropeptide receptor binding	GO:0007218//neuropeptide signaling pathway
ncbi_100522585	1.17	9.46	3.01533	6.68793e-39	3.53102e-36	DFNA5	DFNA5, deafness associated tumor suppressor, transcript variant X1	-	-	-	-	GO:0005829//cytosol;GO:0005886//plasma membrane;GO:0016020//membrane	GO:0005546//phosphatidylinositol-4,5-bisphosphate binding;GO:1901612//cardiolipin binding	GO:0008219//cell death;GO:0008285//negative regulation of cell proliferation;GO:0043410//positive regulation of MAPK cascade;GO:0060113//inner ear receptor cell differentiation;GO:0070265//necrotic cell death;GO:0070269//pyroptosis;GO:0071356//cellular response to tumor necrosis factor;GO:0098586//cellular response to virus;GO:2001244//positive regulation of intrinsic apoptotic signaling pathway
ncbi_102164135	29.565	4.5775	-2.69126	8.2185e-39	4.20762e-36	SCGB1A1	secretoglobin family 1A member 1	-	-	-	-	GO:0005615//extracellular space;GO:0005737//cytoplasm	-	GO:0007165//signal transduction
ncbi_100626686	8.2575	34.5775	2.06606	9.58234e-39	4.76158e-36	LRMP	lymphoid restricted membrane protein, transcript variant X1	-	-	-	-	-	-	-
ncbi_100154136	4.9925	134.213	4.74861	2.30551e-38	1.1129e-35	MEP1A	meprin A subunit alpha, transcript variant X1	Organismal Systems	Digestive system	ko04974//Protein digestion and absorption	K01395	GO:0016020//membrane;GO:0016021//integral component of membrane	GO:0004222//metalloendopeptidase activity;GO:0005515//protein binding;GO:0008233//peptidase activity;GO:0008237//metallopeptidase activity;GO:0008270//zinc ion binding;GO:0016787//hydrolase activity;GO:0046872//metal ion binding	GO:0006508//proteolysis
ncbi_100511292	6.0825	25.5475	2.07045	1.0179e-37	4.77705e-35	ADGRG6	adhesion G protein-coupled receptor G6, transcript variant X1	-	-	-	-	GO:0005737//cytoplasm;GO:0005886//plasma membrane;GO:0005887//integral component of plasma membrane;GO:0009986//cell surface;GO:0016020//membrane;GO:0016021//integral component of membrane	GO:0004888//transmembrane signaling receptor activity;GO:0004930//G-protein coupled receptor activity;GO:0043236//laminin binding	GO:0007005//mitochondrion organization;GO:0007166//cell surface receptor signaling pathway;GO:0007186//G-protein coupled receptor signaling pathway;GO:0007189//adenylate cyclase-activating G-protein coupled receptor signaling pathway;GO:0014037//Schwann cell differentiation;GO:0019933//cAMP-mediated signaling;GO:0022011//myelination in peripheral nervous system;GO:0042552//myelination;GO:0060347/…
ncbi_100512069	0.925	8.13	3.13573	1.18676e-37	5.419e-35	OTOP2	otopetrin 2	-	-	-	-	GO:0016020//membrane;GO:0016021//integral component of membrane	GO:0015252//hydrogen ion channel activity	GO:1902600//hydrogen ion transmembrane transport
ncbi_100156914	11.1325	3.57	-1.64078	3.69515e-37	1.64288e-34	SLC24A4	solute carrier family 24 member 4, transcript variant X1	Organismal Systems	Sensory system	ko04740//Olfactory transduction	K13752	GO:0005623//cell;GO:0005887//integral component of plasma membrane;GO:0016020//membrane;GO:0016021//integral component of membrane	GO:0005262//calcium channel activity;GO:0008273//calcium, potassium:sodium antiporter activity	GO:0006811//ion transport;GO:0006874//cellular calcium ion homeostasis;GO:0007608//sensory perception of smell;GO:0035725//sodium ion transmembrane transport;GO:0055085//transmembrane transport;GO:0070588//calcium ion transmembrane transport;GO:0071805//potassium ion transmembrane transport;GO:0098656//anion transmembrane transport
ncbi_397073	29.6875	104.922	1.8214	6.78333e-37	2.92465e-34	ABCG2	ATP-binding cassette, sub-family G (WHITE), member 2	Organismal Systems;Environmental Information Processing;Human Diseases	Digestive system;Membrane transport;Drug resistance	ko04976//Bile secretion;ko02010//ABC transporters;ko01523//Antifolate resistance	K05681;K05681;K05681	GO:0005654//nucleoplasm;GO:0005739//mitochondrion;GO:0005886//plasma membrane;GO:0016020//membrane;GO:0016021//integral component of membrane;GO:0016324//apical plasma membrane;GO:0031526//brush border membrane;GO:0031966//mitochondrial membrane;GO:0045121//membrane raft	GO:0000166//nucleotide binding;GO:0005524//ATP binding;GO:0008559//xenobiotic-transporting ATPase activity;GO:0015143//urate transmembrane transporter activity;GO:0015225//biotin transporter activity;GO:0015562//efflux transmembrane transporter activity;GO:0016887//ATPase activity;GO:0032217//riboflavin transporter activity;GO:0042626//ATPase activity, coupled to transmembrane movement of substan…	GO:0015747//urate transport;GO:0015878//biotin transport;GO:0032218//riboflavin transport;GO:0046415//urate metabolic process;GO:0055085//transmembrane transport;GO:0070633//transepithelial transport;GO:1990748//cellular detoxification
ncbi_110256114	25.095	148.317	2.56322	6.92429e-37	2.92465e-34	PMP22	peripheral myelin protein 22, transcript variant X1	-	-	-	-	GO:0005886//plasma membrane;GO:0016020//membrane;GO:0016021//integral component of membrane	-	GO:0032288//myelin assembly;GO:0042552//myelination
ncbi_100627932	0.0575	4.245	6.20606	1.84191e-36	7.59e-34	HOXC6	homeobox C6, transcript variant X1	-	-	-	-	GO:0005634//nucleus;GO:0005654//nucleoplasm;GO:0005829//cytosol	GO:0000978//RNA polymerase II core promoter proximal region sequence-specific DNA binding;GO:0000981//RNA polymerase II transcription factor activity, sequence-specific DNA binding;GO:0003677//DNA binding;GO:0003700//transcription factor activity, sequence-specific DNA binding;GO:0043565//sequence-specific DNA binding	GO:0006355//regulation of transcription, DNA-templated;GO:0006357//regulation of transcription from RNA polymerase II promoter;GO:0007275//multicellular organism development;GO:0009952//anterior/posterior pattern specification;GO:0048706//embryonic skeletal system development
ncbi_100627962	0.635	11.88	4.22563	3.44447e-36	1.38558e-33	C4H1orf162	chromosome 4 C1orf162 homolog	-	-	-	-	GO:0016020//membrane;GO:0016021//integral component of membrane	-	-
ncbi_396670	3.0475	8.4675	1.47431	2.05408e-35	8.07061e-33	SCD	stearoyl-CoA desaturase	Environmental Information Processing;Organismal Systems;Metabolism;Metabolism	Signal transduction;Endocrine system;Global and overview maps;Lipid metabolism	ko04152//AMPK signaling pathway;ko03320//PPAR signaling pathway;ko01212//Fatty acid metabolism;ko01040//Biosynthesis of unsaturated fatty acids	K00507;K00507;K00507;K00507	GO:0016020//membrane;GO:0016021//integral component of membrane	GO:0016491//oxidoreductase activity;GO:0016717//oxidoreductase activity, acting on paired donors, with oxidation of a pair of donors resulting in the reduction of molecular oxygen to two molecules of water	GO:0006629//lipid metabolic process;GO:0006633//fatty acid biosynthetic process;GO:0055114//oxidation-reduction process
ncbi_397430	0.89	5.1025	2.51933	2.63343e-35	1.01118e-32	COL8A1	collagen type VIII alpha 1 chain, transcript variant X2	-	-	-	-	-	-	-
ncbi_100621933	1.645	10.7325	2.70583	1.03217e-34	3.87521e-32	EHD3	EH domain containing 3	Cellular Processes	Transport and catabolism	ko04144//Endocytosis	K12476	GO:0005737//cytoplasm;GO:0005829//cytosol;GO:0020018//ciliary pocket membrane;GO:0030139//endocytic vesicle;GO:0048471//perinuclear region of cytoplasm;GO:0055038//recycling endosome membrane	GO:0005509//calcium ion binding;GO:0005515//protein binding;GO:0005525//GTP binding	GO:0001881//receptor recycling;GO:0032456//endocytic recycling;GO:0034498//early endosome to Golgi transport;GO:0051260//protein homooligomerization;GO:0055117//regulation of cardiac muscle contraction;GO:0060271//cilium morphogenesis;GO:0072659//protein localization to plasma membrane;GO:0086036//regulation of cardiac muscle cell membrane potential;GO:0090160//Golgi to lysosome transport;GO:1901…
ncbi_110260624	2.6925	14.7125	2.45002	1.5199e-34	5.58231e-32	TNFRSF13C	TNF receptor superfamily member 13C, transcript variant X1	Human Diseases;Environmental Information Processing;Environmental Information Processing;Organismal Systems;Human Diseases	Infectious diseases;Signaling molecules and interaction;Signal transduction;Immune system;Immune diseases	ko05166//HTLV-I infection;ko04060//Cytokine-cytokine receptor interaction;ko04064//NF-kappa B signaling pathway;ko04672//Intestinal immune network for IgA production;ko05340//Primary immunodeficiency	K05151;K05151;K05151;K05151;K05151	GO:0009897//external side of plasma membrane;GO:0016020//membrane;GO:0016021//integral component of membrane	-	GO:0001782//B cell homeostasis;GO:0002636//positive regulation of germinal center formation;GO:0030890//positive regulation of B cell proliferation;GO:0031295//T cell costimulation;GO:0031296//B cell costimulation;GO:0042102//positive regulation of T cell proliferation;GO:0045078//positive regulation of interferon-gamma biosynthetic process;GO:0050776//regulation of immune response
ncbi_110258135	0.3275	2.2525	2.78196	1.11358e-33	3.9633e-31	LOC110258135	CUGBP Elav-like family member 2	-	-	-	-	-	-	-
ncbi_100524984	0.8175	8.2	3.32633	1.126e-33	3.9633e-31	MYBL1	MYB proto-oncogene like 1, transcript variant X1	-	-	-	-	GO:0005634//nucleus;GO:0005654//nucleoplasm	GO:0000978//RNA polymerase II core promoter proximal region sequence-specific DNA binding;GO:0000981//RNA polymerase II transcription factor activity, sequence-specific DNA binding;GO:0001228//transcriptional activator activity, RNA polymerase II transcription regulatory region sequence-specific binding;GO:0003677//DNA binding	GO:0000278//mitotic cell cycle;GO:0006355//regulation of transcription, DNA-templated;GO:0045893//positive regulation of transcription, DNA-templated;GO:0045944//positive regulation of transcription from RNA polymerase II promoter
ncbi_110258364	100.965	347.445	1.78293	1.45888e-33	5.03017e-31	LOC110258364	cysteine-rich protein 1	-	-	-	-	-	-	-
ncbi_100512327	0.06	9.3825	7.28887	1.89076e-33	6.38887e-31	TMEM252	transmembrane protein 252	-	-	-	-	GO:0016020//membrane;GO:0016021//integral component of membrane	-	-
ncbi_100519209	0.6775	4.1175	2.60348	4.91894e-33	1.62952e-30	NTRK2	neurotrophic receptor tyrosine kinase 2, transcript variant X1	Environmental Information Processing;Environmental Information Processing;Environmental Information Processing;Human Diseases;Organismal Systems	Signal transduction;Signal transduction;Signal transduction;Substance dependence;Nervous system	ko04151//PI3K-Akt signaling pathway;ko04010//MAPK signaling pathway;ko04014//Ras signaling pathway;ko05034//Alcoholism;ko04722//Neurotrophin signaling pathway	K04360;K04360;K04360;K04360;K04360	GO:0005887//integral component of plasma membrane;GO:0014069//postsynaptic density;GO:0016020//membrane;GO:0016021//integral component of membrane;GO:0030424//axon;GO:0043197//dendritic spine;GO:0043235//receptor complex;GO:0043679//axon terminus	GO:0000166//nucleotide binding;GO:0004672//protein kinase activity;GO:0004713//protein tyrosine kinase activity;GO:0004714//transmembrane receptor protein tyrosine kinase activity;GO:0005030//neurotrophin receptor activity;GO:0005515//protein binding;GO:0005524//ATP binding;GO:0016301//kinase activity;GO:0016740//transferase activity;GO:0043121//neurotrophin binding;GO:0048403//brain-derived neur…	GO:0006468//protein phosphorylation;GO:0007169//transmembrane receptor protein tyrosine kinase signaling pathway;GO:0007275//multicellular organism development;GO:0007399//nervous system development;GO:0010976//positive regulation of neuron projection development;GO:0014068//positive regulation of phosphatidylinositol 3-kinase signaling;GO:0016310//phosphorylation;GO:0018108//peptidyl-tyrosine ph…
ncbi_100155433	2.6275	12.295	2.22631	7.01902e-33	2.28051e-30	RASL12	RAS like family 12, transcript variant X1	-	-	-	-	GO:0005886//plasma membrane;GO:0016020//membrane	GO:0000166//nucleotide binding;GO:0003924//GTPase activity;GO:0005516//calmodulin binding;GO:0005525//GTP binding;GO:0019003//GDP binding	GO:0007165//signal transduction;GO:0007265//Ras protein signal transduction
ncbi_100101475	1.1925	10.2875	3.10883	1.11922e-32	3.56778e-30	MMP12	matrix metallopeptidase 12	-	-	-	-	GO:0005615//extracellular space;GO:0005634//nucleus;GO:0005737//cytoplasm;GO:0031012//extracellular matrix	GO:0001047//core promoter binding;GO:0004222//metalloendopeptidase activity;GO:0005509//calcium ion binding;GO:0005518//collagen binding;GO:0008233//peptidase activity;GO:0008237//metallopeptidase activity;GO:0008270//zinc ion binding;GO:0016787//hydrolase activity;GO:0043565//sequence-specific DNA binding;GO:0046872//metal ion binding	GO:0000122//negative regulation of transcription from RNA polymerase II promoter;GO:0006508//proteolysis;GO:0006606//protein import into nucleus;GO:0010628//positive regulation of gene expression;GO:0030198//extracellular matrix organization;GO:0030574//collagen catabolic process;GO:0035313//wound healing, spreading of epidermal cells;GO:0042060//wound healing;GO:0045944//positive regulation of t…
ncbi_100511898	4.8675	39.89	3.03477	1.7837e-32	5.58067e-30	CD79B	CD79b molecule	Organismal Systems	Immune system	ko04662//B cell receptor signaling pathway	K06507	GO:0009897//external side of plasma membrane;GO:0016020//membrane;GO:0016021//integral component of membrane;GO:0019815//B cell receptor complex	GO:0004888//transmembrane signaling receptor activity;GO:0042802//identical protein binding	GO:0007166//cell surface receptor signaling pathway;GO:0009617//response to bacterium;GO:0030183//B cell differentiation;GO:0050853//B cell receptor signaling pathway
ncbi_100623621	0.04	22.005	9.10362	2.20341e-32	6.76849e-30	CA7	carbonic anhydrase 7, transcript variant X1	Metabolism	Energy metabolism	ko00910//Nitrogen metabolism	K01672	GO:0005623//cell;GO:0005829//cytosol	GO:0004089//carbonate dehydratase activity;GO:0008270//zinc ion binding;GO:0046872//metal ion binding	GO:0032230//positive regulation of synaptic transmission, GABAergic;GO:0032849//positive regulation of cellular pH reduction;GO:2001225//regulation of chloride transport
ncbi_100525885	1.8925	9.465	2.32231	3.58546e-32	1.08172e-29	B3GALT2	beta-1,3-galactosyltransferase 2, transcript variant X2	Metabolism;Metabolism	Global and overview maps;Glycan biosynthesis and metabolism	ko01100//Metabolic pathways;ko00601//Glycosphingolipid biosynthesis - lacto and neolacto series	K07820;K07820	GO:0000139//Golgi membrane;GO:0005783//endoplasmic reticulum;GO:0005794//Golgi apparatus;GO:0016020//membrane;GO:0016021//integral component of membrane	GO:0008375//acetylglucosaminyltransferase activity;GO:0008376//acetylgalactosaminyltransferase activity;GO:0008378//galactosyltransferase activity;GO:0008499//UDP-galactose:beta-N-acetylglucosamine beta-1,3-galactosyltransferase activity;GO:0016740//transferase activity;GO:0016757//transferase activity, transferring glycosyl groups;GO:0016758//transferase activity, transferring hexosyl groups	GO:0006486//protein glycosylation;GO:0006487//protein N-linked glycosylation;GO:0006493//protein O-linked glycosylation;GO:0006682//galactosylceramide biosynthetic process;GO:0009312//oligosaccharide biosynthetic process
ncbi_100157073	64.6225	25.35	-1.35005	7.74734e-32	2.29634e-29	AGT	angiotensinogen	Organismal Systems;Organismal Systems	Endocrine system;Endocrine system	ko04924//Renin secretion;ko04614//Renin-angiotensin system	K09821;K09821	GO:0005615//extracellular space	GO:0004867//serine-type endopeptidase inhibitor activity	GO:0003081//regulation of systemic arterial blood pressure by renin-angiotensin;GO:0010951//negative regulation of endopeptidase activity
ncbi_100512515	0.7475	5.065	2.76042	9.1386e-32	2.66201e-29	AFF2	AF4/FMR2 family member 2, transcript variant X2	-	-	-	-	GO:0005634//nucleus;GO:0016607//nuclear speck	GO:0002151//G-quadruplex RNA binding	GO:0007611//learning or memory;GO:0010468//regulation of gene expression;GO:0010629//negative regulation of gene expression;GO:0035063//nuclear speck organization;GO:0043484//regulation of RNA splicing
ncbi_100158069	1.7825	6.7825	1.92792	1.42231e-31	4.07286e-29	LOC100158069	Fc receptor-like protein 3, transcript variant X3	-	-	-	-	GO:0009986//cell surface;GO:0016020//membrane;GO:0016021//integral component of membrane	GO:0019900//kinase binding;GO:0019902//phosphatase binding;GO:0019903//protein phosphatase binding;GO:1990782//protein tyrosine kinase binding	GO:0002638//negative regulation of immunoglobulin production;GO:0030890//positive regulation of B cell proliferation;GO:0034163//regulation of toll-like receptor 9 signaling pathway;GO:0043410//positive regulation of MAPK cascade;GO:0045577//regulation of B cell differentiation;GO:0050859//negative regulation of B cell receptor signaling pathway;GO:0050864//regulation of B cell activation;GO:0090…
ncbi_100514755	0.5725	4.83	3.07668	3.38498e-31	9.53155e-29	CLEC17A	C-type lectin domain containing 17A, transcript variant X1	-	-	-	-	GO:0009986//cell surface;GO:0016020//membrane;GO:0016021//integral component of membrane	GO:0005537//mannose binding;GO:0030246//carbohydrate binding;GO:0042806//fucose binding	-
ncbi_100518723	0.6525	5.4975	3.07473	3.45727e-31	9.57551e-29	IL21R	interleukin 21 receptor, transcript variant X1	Environmental Information Processing;Environmental Information Processing;Organismal Systems;Human Diseases	Signaling molecules and interaction;Signal transduction;Immune system;Immune diseases	ko04060//Cytokine-cytokine receptor interaction;ko04630//Jak-STAT signaling pathway;ko04659//Th17 cell differentiation;ko05321//Inflammatiory bowel disease (IBD)	K05075;K05075;K05075;K05075	GO:0016020//membrane;GO:0016021//integral component of membrane	GO:0004888//transmembrane signaling receptor activity;GO:0004896//cytokine receptor activity;GO:0005515//protein binding	GO:0019221//cytokine-mediated signaling pathway
ncbi_396859	0.605	4.42	2.86904	4.7337e-31	1.28993e-28	NOS2	nitric oxide synthase 2	Metabolism;Human Diseases;Environmental Information Processing;Human Diseases;Environmental Information Processing;Organismal Systems;Human Diseases;Human Diseases;Human Diseases;Environmental Information Processing;Human Diseases;Cellular Processes;Human Diseases;Human Diseases;Human Diseases;Metabolism;Metabolism	Global and overview maps;Cancers;Signal transduction;Infectious diseases;Signal transduction;Endocrine system;Infectious diseases;Infectious diseases;Infectious diseases;Signal transduction;Cancers;Transport and catabolism;Infectious diseases;Infectious diseases;Infectious diseases;Amino acid metabolism;Amino acid metabolism	ko01100//Metabolic pathways;ko05200//Pathways in cancer;ko04020//Calcium signaling pathway;ko05152//Tuberculosis;ko04371//Apelin signaling pathway;ko04926//Relaxin signaling pathway;ko05142//Chagas disease (American trypanosomiasis);ko05145//Toxoplasmosis;ko05146//Amoebiasis;ko04066//HIF-1 signaling pathway;ko05222//Small cell lung cancer;ko04146//Peroxisome;ko05132//Salmonella infection;ko05133/…	K13241;K13241;K13241;K13241;K13241;K13241;K13241;K13241;K13241;K13241;K13241;K13241;K13241;K13241;K13241;K13241;K13241	GO:0005634//nucleus;GO:0005737//cytoplasm;GO:0005777//peroxisome;GO:0005829//cytosol;GO:0005886//plasma membrane;GO:0012506//vesicle membrane;GO:0030863//cortical cytoskeleton;GO:0048471//perinuclear region of cytoplasm	GO:0003958//NADPH-hemoprotein reductase activity;GO:0004517//nitric-oxide synthase activity;GO:0005516//calmodulin binding;GO:0010181//FMN binding;GO:0016491//oxidoreductase activity;GO:0016709//oxidoreductase activity, acting on paired donors, with incorporation or reduction of molecular oxygen, NAD(P)H as one donor, and incorporation of one atom of oxygen;GO:0020037//heme binding;GO:0034617//te…	GO:0001666//response to hypoxia;GO:0006527//arginine catabolic process;GO:0006801//superoxide metabolic process;GO:0006809//nitric oxide biosynthetic process;GO:0007263//nitric oxide mediated signal transduction;GO:0007623//circadian rhythm;GO:0009617//response to bacterium;GO:0009725//response to hormone;GO:0010629//negative regulation of gene expression;GO:0018119//peptidyl-cysteine S-nitrosyla…
ncbi_102161349	3.0325	14.225	2.22985	8.27853e-31	2.22009e-28	CD22	CD22 molecule, transcript variant X1	Environmental Information Processing;Organismal Systems;Organismal Systems	Signaling molecules and interaction;Immune system;Immune system	ko04514//Cell adhesion molecules (CAMs);ko04640//Hematopoietic cell lineage;ko04662//B cell receptor signaling pathway	K06467;K06467;K06467	GO:0005769//early endosome;GO:0016020//membrane;GO:0016021//integral component of membrane;GO:0055037//recycling endosome	-	GO:0030100//regulation of endocytosis;GO:0042113//B cell activation;GO:0050859//negative regulation of B cell receptor signaling pathway
ncbi_397549	9.705	37.585	1.95336	3.79011e-30	1.00053e-27	UCP2	uncoupling protein 2	-	-	-	-	GO:0005739//mitochondrion;GO:0016020//membrane;GO:0016021//integral component of membrane;GO:0031966//mitochondrial membrane	GO:0017077//oxidative phosphorylation uncoupler activity	GO:0006839//mitochondrial transport;GO:0009409//response to cold;GO:0051881//regulation of mitochondrial membrane potential;GO:1902600//hydrogen ion transmembrane transport;GO:1990542//mitochondrial transmembrane transport;GO:1990845//adaptive thermogenesis
ncbi_100037942	0.5675	3.95	2.79916	5.9509e-30	1.54678e-27	FCER2	Fc fragment of IgE receptor II	Human Diseases;Organismal Systems	Infectious diseases;Immune system	ko05169//Epstein-Barr virus infection;ko04640//Hematopoietic cell lineage	K06468;K06468	GO:0009897//external side of plasma membrane;GO:0016020//membrane;GO:0016021//integral component of membrane	GO:0030246//carbohydrate binding	GO:0002925//positive regulation of humoral immune response mediated by circulating immunoglobulin;GO:0051000//positive regulation of nitric-oxide synthase activity;GO:0051712//positive regulation of killing of cells of other organism;GO:0051770//positive regulation of nitric-oxide synthase biosynthetic process
ncbi_100155425	0.1475	1.5925	3.43251	8.47894e-30	2.17048e-27	GLDC	glycine decarboxylase	Metabolism;Metabolism;Metabolism;Metabolism	Global and overview maps;Global and overview maps;Amino acid metabolism;Carbohydrate metabolism	ko01100//Metabolic pathways;ko01200//Carbon metabolism;ko00260//Glycine, serine and threonine metabolism;ko00630//Glyoxylate and dicarboxylate metabolism	K00281;K00281;K00281;K00281	GO:0005654//nucleoplasm;GO:0005739//mitochondrion;GO:0005886//plasma membrane;GO:0005960//glycine cleavage complex	GO:0003824//catalytic activity;GO:0004375//glycine dehydrogenase (decarboxylating) activity;GO:0016491//oxidoreductase activity;GO:0016594//glycine binding;GO:0016829//lyase activity;GO:0030170//pyridoxal phosphate binding	GO:0006520//cellular amino acid metabolic process;GO:0006544//glycine metabolic process;GO:0006546//glycine catabolic process;GO:0019464//glycine decarboxylation via glycine cleavage system;GO:0055114//oxidation-reduction process;GO:1990830//cellular response to leukemia inhibitory factor
ncbi_100157437	9.9125	28.815	1.5395	9.44539e-30	2.38179e-27	RGS4	regulator of G protein signaling 4	-	-	-	-	GO:0005634//nucleus;GO:0005737//cytoplasm	GO:0005096//GTPase activator activity	GO:0007186//G-protein coupled receptor signaling pathway;GO:0043547//positive regulation of GTPase activity
ncbi_100516292	5.7475	16.73	1.54143	1.24091e-29	3.0831e-27	IKZF3	IKAROS family zinc finger 3, transcript variant X1	-	-	-	-	GO:0005634//nucleus;GO:0005654//nucleoplasm;GO:0005737//cytoplasm;GO:0005829//cytosol;GO:0005886//plasma membrane	GO:0000977//RNA polymerase II regulatory region sequence-specific DNA binding;GO:0001228//transcriptional activator activity, RNA polymerase II transcription regulatory region sequence-specific binding;GO:0003676//nucleic acid binding;GO:0003700//transcription factor activity, sequence-specific DNA binding;GO:0042802//identical protein binding;GO:0042803//protein homodimerization activity;GO:0042…	GO:0009617//response to bacterium;GO:0030888//regulation of B cell proliferation;GO:0042981//regulation of apoptotic process;GO:0045577//regulation of B cell differentiation;GO:0045619//regulation of lymphocyte differentiation;GO:0045944//positive regulation of transcription from RNA polymerase II promoter
ncbi_397537	7.9775	18.225	1.19191	2.59845e-29	6.36245e-27	LPL	lipoprotein lipase	Human Diseases;Organismal Systems;Metabolism;Organismal Systems	Neurodegenerative diseases;Endocrine system;Lipid metabolism;Digestive system	ko05010//Alzheimer disease;ko03320//PPAR signaling pathway;ko00561//Glycerolipid metabolism;ko04979//Cholesterol metabolism	K01059;K01059;K01059;K01059	GO:0005576//extracellular region;GO:0005615//extracellular space;GO:0005886//plasma membrane;GO:0009986//cell surface;GO:0016020//membrane;GO:0034361//very-low-density lipoprotein particle;GO:0042627//chylomicron	GO:0004465//lipoprotein lipase activity;GO:0004806//triglyceride lipase activity;GO:0005102//receptor binding;GO:0005509//calcium ion binding;GO:0005515//protein binding;GO:0008201//heparin binding;GO:0016298//lipase activity;GO:0016787//hydrolase activity;GO:0034185//apolipoprotein binding;GO:0042803//protein homodimerization activity;GO:0043395//heparan sulfate proteoglycan binding;GO:0046872//…	GO:0006629//lipid metabolic process;GO:0006631//fatty acid metabolic process;GO:0006633//fatty acid biosynthetic process;GO:0009617//response to bacterium;GO:0010744//positive regulation of macrophage derived foam cell differentiation;GO:0010886//positive regulation of cholesterol storage;GO:0010890//positive regulation of sequestering of triglyceride;GO:0016042//lipid catabolic process;GO:001943…
ncbi_100515606	11.0725	4.3325	-1.35371	1.3052e-28	3.1502e-26	CAPN13	calpain 13, transcript variant X1	-	-	-	-	GO:0005737//cytoplasm	GO:0004198//calcium-dependent cysteine-type endopeptidase activity;GO:0005509//calcium ion binding;GO:0008233//peptidase activity;GO:0008234//cysteine-type peptidase activity;GO:0016787//hydrolase activity	GO:0006508//proteolysis
ncbi_397545	25.53	85.1825	1.73836	2.1552e-28	5.12847e-26	MFGE8	milk fat globule-EGF factor 8 protein	-	-	-	-	GO:0005615//extracellular space;GO:0009897//external side of plasma membrane;GO:0019897//extrinsic component of plasma membrane	GO:0001786//phosphatidylserine binding;GO:0005178//integrin binding;GO:0008429//phosphatidylethanolamine binding	GO:0006910//phagocytosis, recognition;GO:0006911//phagocytosis, engulfment;GO:0043277//apoptotic cell clearance;GO:0050766//positive regulation of phagocytosis
ncbi_100518057	2.67	14.405	2.43166	5.33492e-28	1.25185e-25	FADS3	fatty acid desaturase 3	-	-	-	-	GO:0016020//membrane;GO:0016021//integral component of membrane	GO:0016491//oxidoreductase activity	GO:0006629//lipid metabolic process;GO:0055114//oxidation-reduction process
ncbi_100520812	0.0825	1.48	4.16506	1.014e-27	2.34679e-25	CLCN1	chloride voltage-gated channel 1, transcript variant X1	-	-	-	-	GO:0005737//cytoplasm;GO:0005887//integral component of plasma membrane;GO:0016020//membrane;GO:0016021//integral component of membrane;GO:0042383//sarcolemma	GO:0004197//cysteine-type endopeptidase activity;GO:0005247//voltage-gated chloride channel activity;GO:0008233//peptidase activity;GO:0008234//cysteine-type peptidase activity;GO:0016787//hydrolase activity;GO:0042803//protein homodimerization activity;GO:0097153//cysteine-type endopeptidase activity involved in apoptotic process;GO:0097200//cysteine-type endopeptidase activity involved in execu…	GO:0006508//proteolysis;GO:0006811//ion transport;GO:0006821//chloride transport;GO:0006915//apoptotic process;GO:0006936//muscle contraction;GO:0008630//intrinsic apoptotic signaling pathway in response to DNA damage;GO:0019227//neuronal action potential propagation;GO:0042981//regulation of apoptotic process;GO:0055085//transmembrane transport;GO:0097192//extrinsic apoptotic signaling pathway i…
ncbi_100152714	1.105	5.0775	2.20007	1.94182e-27	4.43339e-25	LOC100152714	carbonic anhydrase 13, transcript variant X2	Metabolism	Energy metabolism	ko00910//Nitrogen metabolism	K01672	GO:0005829//cytosol;GO:0043209//myelin sheath;GO:0043231//intracellular membrane-bounded organelle	GO:0004089//carbonate dehydratase activity;GO:0008270//zinc ion binding;GO:0046872//metal ion binding	-
ncbi_100623089	3.72	11.975	1.68665	7.08056e-27	1.59501e-24	MBOAT2	membrane bound O-acyltransferase domain containing 2, transcript variant X1	Metabolism;Metabolism;Metabolism	Global and overview maps;Lipid metabolism;Lipid metabolism	ko01100//Metabolic pathways;ko00564//Glycerophospholipid metabolism;ko00561//Glycerolipid metabolism	K13517;K13517;K13517	GO:0016020//membrane;GO:0016021//integral component of membrane	-	-
ncbi_396757	0.08	28.2475	8.46391	8.03982e-27	1.78727e-24	PI3	peptidase inhibitor 3	-	-	-	-	GO:0005576//extracellular region	GO:0030414//peptidase inhibitor activity	GO:0010466//negative regulation of peptidase activity
ncbi_100517354	1.8525	4.875	1.39593	1.1615e-26	2.5485e-24	DCK	deoxycytidine kinase, transcript variant X2	Metabolism;Metabolism;Metabolism	Global and overview maps;Nucleotide metabolism;Nucleotide metabolism	ko01100//Metabolic pathways;ko00230//Purine metabolism;ko00240//Pyrimidine metabolism	K00893;K00893;K00893	-	-	-
ncbi_100513831	10.125	28.22	1.4788	2.90042e-26	6.28238e-24	PRR15	proline rich 15	-	-	-	-	-	-	-
ncbi_100738479	5.0625	20.16	1.99357	6.98205e-26	1.49319e-23	LOC100738479	tripartite motif-containing protein 34, transcript variant X2	-	-	-	-	-	GO:0005515//protein binding;GO:0008270//zinc ion binding	-
ncbi_497236	2.42	11.5625	2.25637	1.01814e-25	2.15017e-23	SLC26A6	solute carrier family 26 member 6	Organismal Systems	Digestive system	ko04978//Mineral absorption	K14704	GO:0005623//cell;GO:0005887//integral component of plasma membrane;GO:0016020//membrane;GO:0016021//integral component of membrane;GO:0016323//basolateral plasma membrane;GO:0016324//apical plasma membrane;GO:0031526//brush border membrane	GO:0008271//secondary active sulfate transmembrane transporter activity;GO:0008509//anion transmembrane transporter activity;GO:0015106//bicarbonate transmembrane transporter activity;GO:0015108//chloride transmembrane transporter activity;GO:0015116//sulfate transmembrane transporter activity;GO:0015301//anion:anion antiporter activity;GO:0019531//oxalate transmembrane transporter activity	GO:0006820//anion transport;GO:0006821//chloride transport;GO:0008272//sulfate transport;GO:0015701//bicarbonate transport;GO:0019532//oxalate transport;GO:0030321//transepithelial chloride transport;GO:0051453//regulation of intracellular pH;GO:0051454//intracellular pH elevation;GO:0055085//transmembrane transport;GO:0071346//cellular response to interferon-gamma;GO:0098656//anion transmembrane…
ncbi_100155593	10.8525	25.68	1.24262	1.37737e-25	2.87128e-23	ANO6	anoctamin 6	-	-	-	-	GO:0005623//cell;GO:0005829//cytosol;GO:0005886//plasma membrane;GO:0005887//integral component of plasma membrane;GO:0016020//membrane;GO:0016021//integral component of membrane;GO:0034707//chloride channel complex	GO:0005227//calcium activated cation channel activity;GO:0005229//intracellular calcium activated chloride channel activity;GO:0005244//voltage-gated ion channel activity;GO:0005247//voltage-gated chloride channel activity;GO:0017128//phospholipid scramblase activity;GO:0042802//identical protein binding;GO:0042803//protein homodimerization activity;GO:0046983//protein dimerization activity	GO:0002407//dendritic cell chemotaxis;GO:0002543//activation of blood coagulation via clotting cascade;GO:0006812//cation transport;GO:0006821//chloride transport;GO:0007596//blood coagulation;GO:0017121//phospholipid scrambling;GO:0030501//positive regulation of bone mineralization;GO:0032060//bleb assembly;GO:0034767//positive regulation of ion transmembrane transport;GO:0035590//purinergic nuc…
ncbi_100511956	2.44	12.4775	2.35438	1.39358e-25	2.87128e-23	CA4	carbonic anhydrase 4	Organismal Systems;Metabolism	Excretory system;Energy metabolism	ko04964//Proximal tubule bicarbonate reclamation;ko00910//Nitrogen metabolism	K18246;K18246	GO:0005791//rough endoplasmic reticulum;GO:0005793//endoplasmic reticulum-Golgi intermediate compartment;GO:0005794//Golgi apparatus;GO:0005802//trans-Golgi network;GO:0005886//plasma membrane;GO:0009986//cell surface;GO:0016020//membrane;GO:0016324//apical plasma membrane;GO:0030658//transport vesicle membrane;GO:0030667//secretory granule membrane;GO:0031225//anchored component of membrane;GO:0…	GO:0004089//carbonate dehydratase activity;GO:0008270//zinc ion binding	GO:0015701//bicarbonate transport
ncbi_100037920	269.715	96.165	-1.48785	1.86025e-25	3.78662e-23	MT1D	metallothionein-1E, transcript variant X1	-	-	-	-	-	-	-
ncbi_100522493	2.545	9.765	1.93995	2.90666e-25	5.84619e-23	SHCBP1	SHC binding and spindle associated 1	-	-	-	-	-	GO:0042169//SH2 domain binding	GO:0008543//fibroblast growth factor receptor signaling pathway;GO:2000177//regulation of neural precursor cell proliferation
ncbi_100512662	2.1	10.875	2.37255	4.87015e-25	9.68013e-23	PLA2G2D	phospholipase A2 group IID	Metabolism;Environmental Information Processing;Organismal Systems;Metabolism;Organismal Systems;Metabolism;Metabolism;Organismal Systems;Metabolism;Metabolism	Global and overview maps;Signal transduction;Circulatory system;Lipid metabolism;Digestive system;Lipid metabolism;Lipid metabolism;Digestive system;Lipid metabolism;Lipid metabolism	ko01100//Metabolic pathways;ko04014//Ras signaling pathway;ko04270//Vascular smooth muscle contraction;ko00564//Glycerophospholipid metabolism;ko04972//Pancreatic secretion;ko00590//Arachidonic acid metabolism;ko00565//Ether lipid metabolism;ko04975//Fat digestion and absorption;ko00591//Linoleic acid metabolism;ko00592//alpha-Linolenic acid metabolism	K01047;K01047;K01047;K01047;K01047;K01047;K01047;K01047;K01047;K01047	GO:0005576//extracellular region;GO:0016020//membrane;GO:0016021//integral component of membrane	GO:0004623//phospholipase A2 activity;GO:0005509//calcium ion binding;GO:0005543//phospholipid binding;GO:0008201//heparin binding;GO:0016787//hydrolase activity;GO:0043395//heparan sulfate proteoglycan binding;GO:0047498//calcium-dependent phospholipase A2 activity	GO:0002361//CD4-positive, CD25-positive, alpha-beta regulatory T cell differentiation;GO:0006629//lipid metabolic process;GO:0006644//phospholipid metabolic process;GO:0016042//lipid catabolic process;GO:0042130//negative regulation of T cell proliferation;GO:0050482//arachidonic acid secretion;GO:0050868//negative regulation of T cell activation
ncbi_100622759	13.8875	30.855	1.15172	1.19451e-24	2.34666e-22	TMEM123	transmembrane protein 123	-	-	-	-	GO:0009897//external side of plasma membrane;GO:0016020//membrane;GO:0016021//integral component of membrane;GO:0031410//cytoplasmic vesicle	-	GO:0070267//oncosis
ncbi_100516141	24.885	80.4475	1.69277	2.23354e-24	4.33742e-22	MEP1B	meprin A subunit beta, transcript variant X1	Organismal Systems	Digestive system	ko04974//Protein digestion and absorption	K08606	GO:0005887//integral component of plasma membrane;GO:0016020//membrane;GO:0016021//integral component of membrane;GO:0017090//meprin A complex	GO:0004222//metalloendopeptidase activity;GO:0005515//protein binding;GO:0008233//peptidase activity;GO:0008237//metallopeptidase activity;GO:0008270//zinc ion binding;GO:0016787//hydrolase activity;GO:0042802//identical protein binding;GO:0046872//metal ion binding	GO:0006508//proteolysis;GO:1901998//toxin transport
ncbi_100156082	6.495	15.945	1.2957	2.70423e-24	5.19182e-22	FBXL4	F-box and leucine rich repeat protein 4	-	-	-	-	GO:0005758//mitochondrial intermembrane space;GO:0016607//nuclear speck;GO:0019005//SCF ubiquitin ligase complex	GO:0004842//ubiquitin-protein transferase activity;GO:0005515//protein binding	GO:0006511//ubiquitin-dependent protein catabolic process;GO:0016567//protein ubiquitination;GO:0031146//SCF-dependent proteasomal ubiquitin-dependent protein catabolic process
ncbi_100518293	30.12	13.535	-1.15403	3.08143e-24	5.84952e-22	LRP4	LDL receptor related protein 4	-	-	-	-	GO:0005886//plasma membrane;GO:0009986//cell surface;GO:0016020//membrane;GO:0016021//integral component of membrane;GO:0031594//neuromuscular junction	GO:0005509//calcium ion binding;GO:0005515//protein binding;GO:0030971//receptor tyrosine kinase binding;GO:0042803//protein homodimerization activity	GO:0001822//kidney development;GO:0001932//regulation of protein phosphorylation;GO:0001942//hair follicle development;GO:0008104//protein localization;GO:0009953//dorsal/ventral pattern formation;GO:0009954//proximal/distal pattern formation;GO:0016055//Wnt signaling pathway;GO:0030279//negative regulation of ossification;GO:0030326//embryonic limb morphogenesis;GO:0042475//odontogenesis of dent…
ncbi_100157904	2.6475	6.9725	1.39705	3.44218e-24	6.46174e-22	WDFY4	WDFY family member 4	-	-	-	-	-	-	-
ncbi_733675	0.3825	3.7475	3.2924	3.87724e-24	7.19846e-22	MEF2B	myocyte enhancer factor 2B	Environmental Information Processing;Environmental Information Processing	Signal transduction;Signal transduction	ko04022//cGMP - PKG signaling pathway;ko04371//Apelin signaling pathway	K09261;K09261	GO:0000790//nuclear chromatin;GO:0005634//nucleus;GO:0005654//nucleoplasm;GO:0005667//transcription factor complex;GO:0005829//cytosol;GO:0030054//cell junction	GO:0000976//transcription regulatory region sequence-specific DNA binding;GO:0000977//RNA polymerase II regulatory region sequence-specific DNA binding;GO:0000978//RNA polymerase II core promoter proximal region sequence-specific DNA binding;GO:0000981//RNA polymerase II transcription factor activity, sequence-specific DNA binding;GO:0001228//transcriptional activator activity, RNA polymerase II …	GO:0007275//multicellular organism development;GO:0045944//positive regulation of transcription from RNA polymerase II promoter
ncbi_100620522	0.76	4.8275	2.6672	5.34871e-24	9.71682e-22	BACH2	BTB domain and CNC homolog 2, transcript variant X5	-	-	-	-	GO:0005634//nucleus;GO:0005654//nucleoplasm;GO:0005829//cytosol	GO:0000978//RNA polymerase II core promoter proximal region sequence-specific DNA binding;GO:0001227//transcriptional repressor activity, RNA polymerase II transcription regulatory region sequence-specific binding;GO:0003677//DNA binding;GO:0003700//transcription factor activity, sequence-specific DNA binding;GO:0005515//protein binding	GO:0000122//negative regulation of transcription from RNA polymerase II promoter;GO:0006355//regulation of transcription, DNA-templated;GO:0051170//nuclear import
ncbi_100519066	0.0125	1.8475	7.2075	6.74684e-24	1.21264e-21	HOXA9	homeobox A9	Human Diseases	Cancers	ko05202//Transcriptional misregulation in cancers	K21950	GO:0005634//nucleus;GO:0005667//transcription factor complex	GO:0000978//RNA polymerase II core promoter proximal region sequence-specific DNA binding;GO:0001228//transcriptional activator activity, RNA polymerase II transcription regulatory region sequence-specific binding;GO:0003677//DNA binding;GO:0003700//transcription factor activity, sequence-specific DNA binding;GO:0043565//sequence-specific DNA binding	GO:0006351//transcription, DNA-templated;GO:0006355//regulation of transcription, DNA-templated;GO:0007275//multicellular organism development;GO:0007283//spermatogenesis;GO:0007338//single fertilization;GO:0008584//male gonad development;GO:0009952//anterior/posterior pattern specification;GO:0009954//proximal/distal pattern formation;GO:0010468//regulation of gene expression;GO:0030879//mammary…
ncbi_100157205	4.1875	10.0625	1.26483	1.94628e-23	3.42526e-21	RRM2B	ribonucleotide reductase regulatory TP53 inducible subunit M2B, transcript variant X2	Metabolism;Metabolism;Metabolism;Cellular Processes;Metabolism;Metabolism	Global and overview maps;Nucleotide metabolism;Nucleotide metabolism;Cell growth and death;Xenobiotics biodegradation and metabolism;Metabolism of other amino acids	ko01100//Metabolic pathways;ko00230//Purine metabolism;ko00240//Pyrimidine metabolism;ko04115//p53 signaling pathway;ko00983//Drug metabolism - other enzymes;ko00480//Glutathione metabolism	K10808;K10808;K10808;K10808;K10808;K10808	GO:0005654//nucleoplasm;GO:0005739//mitochondrion;GO:0005829//cytosol;GO:0016020//membrane;GO:0016021//integral component of membrane	GO:0004748//ribonucleoside-diphosphate reductase activity, thioredoxin disulfide as acceptor;GO:0016491//oxidoreductase activity;GO:0042802//identical protein binding;GO:0046872//metal ion binding	GO:0001822//kidney development;GO:0003014//renal system process;GO:0006264//mitochondrial DNA replication;GO:0006281//DNA repair;GO:0006979//response to oxidative stress;GO:0009200//deoxyribonucleoside triphosphate metabolic process;GO:0009263//deoxyribonucleotide biosynthetic process;GO:0055114//oxidation-reduction process;GO:1902254//negative regulation of intrinsic apoptotic signaling pathway …
ncbi_100037976	0.2375	2.83	3.5748	2.32818e-23	4.05512e-21	TNFSF11	TNF superfamily member 11	Environmental Information Processing;Human Diseases;Organismal Systems;Environmental Information Processing;Organismal Systems;Human Diseases;Organismal Systems	Signaling molecules and interaction;Cancers;Development;Signal transduction;Endocrine system;Immune diseases;Endocrine system	ko04060//Cytokine-cytokine receptor interaction;ko05224//Breast cancer;ko04380//Osteoclast differentiation;ko04064//NF-kappa B signaling pathway;ko04928//Parathyroid hormone synthesis, secretion and action;ko05323//Rheumatoid arthritis;ko04917//Prolactin signaling pathway	K05473;K05473;K05473;K05473;K05473;K05473;K05473	GO:0016020//membrane;GO:0016021//integral component of membrane	GO:0005125//cytokine activity;GO:0005164//tumor necrosis factor receptor binding;GO:0005515//protein binding;GO:0032813//tumor necrosis factor receptor superfamily binding;GO:0042802//identical protein binding	GO:0001503//ossification;GO:0002158//osteoclast proliferation;GO:0002548//monocyte chemotaxis;GO:0006955//immune response;GO:0007257//activation of JUN kinase activity;GO:0009887//organ morphogenesis;GO:0010628//positive regulation of gene expression;GO:0019221//cytokine-mediated signaling pathway;GO:0019722//calcium-mediated signaling;GO:0030316//osteoclast differentiation;GO:0033209//tumor necr…
ncbi_100525926	15.105	41.08	1.44341	4.09722e-23	7.06352e-21	SPIB	Spi-B transcription factor, transcript variant X1	-	-	-	-	GO:0005634//nucleus	GO:0000981//RNA polymerase II transcription factor activity, sequence-specific DNA binding;GO:0003677//DNA binding;GO:0003700//transcription factor activity, sequence-specific DNA binding;GO:0043565//sequence-specific DNA binding	GO:0006355//regulation of transcription, DNA-templated;GO:0006357//regulation of transcription from RNA polymerase II promoter;GO:0030154//cell differentiation;GO:0030225//macrophage differentiation
ncbi_445465	1.73	9.3425	2.43304	4.40671e-23	7.52033e-21	RXRG	retinoid X receptor gamma	Human Diseases;Human Diseases;Human Diseases;Organismal Systems;Organismal Systems;Organismal Systems;Human Diseases;Organismal Systems;Organismal Systems;Human Diseases;Human Diseases	Cancers;Cancers;Cancers;Immune system;Endocrine system;Endocrine system;Cancers;Endocrine system;Endocrine system;Cancers;Cancers	ko05200//Pathways in cancer;ko05202//Transcriptional misregulation in cancers;ko05226//Gastric cancer;ko04659//Th17 cell differentiation;ko04919//Thyroid hormone signaling pathway;ko04928//Parathyroid hormone synthesis, secretion and action;ko05222//Small cell lung cancer;ko03320//PPAR signaling pathway;ko04920//Adipocytokine signaling pathway;ko05223//Non-small cell lung cancer;ko05216//Thyroid …	K08526;K08526;K08526;K08526;K08526;K08526;K08526;K08526;K08526;K08526;K08526	GO:0005634//nucleus;GO:0005737//cytoplasm;GO:0090575//RNA polymerase II transcription factor complex	GO:0000977//RNA polymerase II regulatory region sequence-specific DNA binding;GO:0003677//DNA binding;GO:0003700//transcription factor activity, sequence-specific DNA binding;GO:0003707//steroid hormone receptor activity;GO:0004879//RNA polymerase II transcription factor activity, ligand-activated sequence-specific DNA binding;GO:0008270//zinc ion binding;GO:0043565//sequence-specific DNA binding…	GO:0006355//regulation of transcription, DNA-templated;GO:0006357//regulation of transcription from RNA polymerase II promoter;GO:0030154//cell differentiation;GO:0032526//response to retinoic acid;GO:0043401//steroid hormone mediated signaling pathway;GO:0045944//positive regulation of transcription from RNA polymerase II promoter;GO:0048384//retinoic acid receptor signaling pathway;GO:0048856//…
ncbi_106510122	0.135	1.9375	3.84316	4.9478e-23	8.35932e-21	LOC106510122	T-cell surface glycoprotein CD1c-like, transcript variant X1	-	-	-	-	GO:0005615//extracellular space;GO:0009897//external side of plasma membrane;GO:0016020//membrane;GO:0016021//integral component of membrane	GO:0030883//endogenous lipid antigen binding;GO:0030884//exogenous lipid antigen binding;GO:0071723//lipopeptide binding	GO:0001916//positive regulation of T cell mediated cytotoxicity;GO:0048006//antigen processing and presentation, endogenous lipid antigen via MHC class Ib;GO:0048007//antigen processing and presentation, exogenous lipid antigen via MHC class Ib
ncbi_100514456	5.5825	13.235	1.24537	5.3581e-23	8.96288e-21	RNF144A	ring finger protein 144A, transcript variant X4	-	-	-	-	GO:0016020//membrane;GO:0016021//integral component of membrane	GO:0004842//ubiquitin-protein transferase activity;GO:0016740//transferase activity;GO:0046872//metal ion binding	GO:0016567//protein ubiquitination
ncbi_100526050	1.23	10.4925	3.09263	6.74863e-23	1.11782e-20	AICDA	activation induced cytidine deaminase	Organismal Systems;Human Diseases	Immune system;Immune diseases	ko04672//Intestinal immune network for IgA production;ko05340//Primary immunodeficiency	K10989;K10989	GO:0000932//cytoplasmic mRNA processing body;GO:0005634//nucleus;GO:0005737//cytoplasm;GO:0016020//membrane;GO:0016021//integral component of membrane;GO:0032991//macromolecular complex	GO:0003723//RNA binding;GO:0003824//catalytic activity;GO:0004126//cytidine deaminase activity;GO:0008270//zinc ion binding;GO:0016787//hydrolase activity;GO:0031625//ubiquitin protein ligase binding;GO:0042802//identical protein binding;GO:0047844//deoxycytidine deaminase activity	GO:0009972//cytidine deamination;GO:0010529//negative regulation of transposition;GO:0016445//somatic diversification of immunoglobulins;GO:0016446//somatic hypermutation of immunoglobulin genes;GO:0016554//cytidine to uridine editing;GO:0033262//regulation of nuclear cell cycle DNA replication;GO:0042742//defense response to bacterium;GO:0045190//isotype switching;GO:0045869//negative regulation…
ncbi_100518663	11.205	27.675	1.30444	9.99708e-23	1.63981e-20	PLCG2	phospholipase C gamma 2, transcript variant X1	Metabolism;Human Diseases;Environmental Information Processing;Environmental Information Processing;Human Diseases;Human Diseases;Human Diseases;Organismal Systems;Human Diseases;Environmental Information Processing;Human Diseases;Organismal Systems;Organismal Systems;Organismal Systems;Organismal Systems;Organismal Systems;Organismal Systems;Environmental Information Processing;Organismal System…	Global and overview maps;Cancers;Signal transduction;Signal transduction;Cancers;Infectious diseases;Infectious diseases;Development;Cancers;Signal transduction;Cancers;Development;Immune system;Nervous system;Immune system;Endocrine system;Immune system;Signal transduction;Immune system;Endocrine and metabolic diseases;Signal transduction;Sensory system;Signal transduction;Signal transduction;Im…	ko01100//Metabolic pathways;ko05200//Pathways in cancer;ko04014//Ras signaling pathway;ko04020//Calcium signaling pathway;ko05205//Proteoglycans in cancer;ko05169//Epstein-Barr virus infection;ko05167//Kaposi sarcoma-associated herpesvirus infection;ko04360//Axon guidance;ko05225//Hepatocellular carcinoma;ko04072//Phospholipase D signaling pathway;ko05206//MicroRNAs in cancer;ko04380//Osteoclast …	K05859;K05859;K05859;K05859;K05859;K05859;K05859;K05859;K05859;K05859;K05859;K05859;K05859;K05859;K05859;K05859;K05859;K05859;K05859;K05859;K05859;K05859;K05859;K05859;K05859;K05859;K05859;K05859;K05859;K05859;K05859;K05859	GO:0005623//cell;GO:0005829//cytosol;GO:0005886//plasma membrane	GO:0001784//phosphotyrosine binding;GO:0004435//phosphatidylinositol phospholipase C activity;GO:0005515//protein binding;GO:0008081//phosphoric diester hydrolase activity;GO:0016787//hydrolase activity	GO:0002092//positive regulation of receptor internalization;GO:0002316//follicular B cell differentiation;GO:0006629//lipid metabolic process;GO:0006661//phosphatidylinositol biosynthetic process;GO:0007165//signal transduction;GO:0009395//phospholipid catabolic process;GO:0010468//regulation of gene expression;GO:0010634//positive regulation of epithelial cell migration;GO:0016042//lipid catabol…
ncbi_100737847	9.38	23.3425	1.3153	2.35707e-22	3.82911e-20	PLEKHA2	pleckstrin homology domain containing A2	-	-	-	-	GO:0005737//cytoplasm;GO:0016020//membrane	GO:0030165//PDZ domain binding	-
ncbi_733661	7.49	1.8625	-2.00773	2.3977e-22	3.85802e-20	F7	coagulation factor VII	Organismal Systems	Immune system	ko04610//Complement and coagulation cascades	K01320	GO:0005576//extracellular region;GO:0005615//extracellular space	GO:0004252//serine-type endopeptidase activity;GO:0005509//calcium ion binding;GO:0008233//peptidase activity;GO:0008236//serine-type peptidase activity;GO:0016787//hydrolase activity	GO:0002690//positive regulation of leukocyte chemotaxis;GO:0006508//proteolysis;GO:0007596//blood coagulation;GO:0010641//positive regulation of platelet-derived growth factor receptor signaling pathway;GO:0016485//protein processing;GO:0050927//positive regulation of positive chemotaxis;GO:0051897//positive regulation of protein kinase B signaling
ncbi_100217398	7.125	20.6925	1.53815	4.68268e-22	7.46358e-20	FLVCR1	feline leukemia virus subgroup C cellular receptor 1	-	-	-	-	GO:0005739//mitochondrion;GO:0016020//membrane;GO:0016021//integral component of membrane	GO:0015232//heme transporter activity;GO:0020037//heme binding;GO:0051184//cofactor transporter activity	GO:0001568//blood vessel development;GO:0001701//in utero embryonic development;GO:0006839//mitochondrial transport;GO:0015886//heme transport;GO:0030218//erythrocyte differentiation;GO:0035108//limb morphogenesis;GO:0035264//multicellular organism growth;GO:0042733//embryonic digit morphogenesis;GO:0046620//regulation of organ growth;GO:0048536//spleen development;GO:0048704//embryonic skeletal …
ncbi_100739561	9.35	33.1	1.82379	5.55794e-22	8.77583e-20	LOC100739561	glycerophosphodiester phosphodiesterase domain-containing protein 1	Metabolism	Lipid metabolism	ko00565//Ether lipid metabolism	K22387	-	-	-
ncbi_100125540	4.7325	16.9375	1.83955	1.31251e-21	2.05322e-19	SYK	spleen associated tyrosine kinase	Environmental Information Processing;Human Diseases;Human Diseases;Human Diseases;Human Diseases;Environmental Information Processing;Organismal Systems;Organismal Systems;Organismal Systems;Environmental Information Processing;Organismal Systems;Organismal Systems;Organismal Systems;Organismal Systems	Signal transduction;Infectious diseases;Cancers;Infectious diseases;Infectious diseases;Signal transduction;Development;Immune system;Immune system;Signal transduction;Immune system;Immune system;Immune system;Immune system	ko04151//PI3K-Akt signaling pathway;ko05169//Epstein-Barr virus infection;ko05203//Viral carcinogenesis;ko05167//Kaposi sarcoma-associated herpesvirus infection;ko05152//Tuberculosis;ko04072//Phospholipase D signaling pathway;ko04380//Osteoclast differentiation;ko04611//Platelet activation;ko04650//Natural killer cell mediated cytotoxicity;ko04064//NF-kappa B signaling pathway;ko04625//C-type lec…	K05855;K05855;K05855;K05855;K05855;K05855;K05855;K05855;K05855;K05855;K05855;K05855;K05855;K05855	GO:0005634//nucleus;GO:0005737//cytoplasm;GO:0019815//B cell receptor complex;GO:0032009//early phagosome;GO:0032991//macromolecular complex;GO:0042101//T cell receptor complex	GO:0000166//nucleotide binding;GO:0001784//phosphotyrosine binding;GO:0004672//protein kinase activity;GO:0004674//protein serine/threonine kinase activity;GO:0004713//protein tyrosine kinase activity;GO:0004715//non-membrane spanning protein tyrosine kinase activity;GO:0005178//integrin binding;GO:0005524//ATP binding;GO:0016170//interleukin-15 receptor binding;GO:0016301//kinase activity;GO:001…	GO:0000187//activation of MAPK activity;GO:0001820//serotonin secretion;GO:0001945//lymph vessel development;GO:0002092//positive regulation of receptor internalization;GO:0002250//adaptive immune response;GO:0002281//macrophage activation involved in immune response;GO:0002283//neutrophil activation involved in immune response;GO:0002366//leukocyte activation involved in immune response;GO:00025…
ncbi_100511371	0.515	1.7425	1.75851	1.45032e-21	2.248e-19	LIX1	limb and CNS expressed 1	-	-	-	-	GO:0005737//cytoplasm	-	GO:0006914//autophagy;GO:0097352//autophagosome maturation
ncbi_397025	66.2025	201.472	1.60563	1.50111e-21	2.30556e-19	CLU	clusterin	Organismal Systems	Immune system	ko04610//Complement and coagulation cascades	K17252	GO:0005615//extracellular space;GO:0005634//nucleus;GO:0005737//cytoplasm;GO:0005739//mitochondrion;GO:0005743//mitochondrial inner membrane;GO:0005829//cytosol;GO:0005856//cytoskeleton;GO:0009986//cell surface;GO:0016020//membrane;GO:0032991//macromolecular complex;GO:0034366//spherical high-density lipoprotein particle;GO:0043231//intracellular membrane-bounded organelle;GO:0045202//synapse;GO:…	GO:0001540//beta-amyloid binding;GO:0005102//receptor binding;GO:0031625//ubiquitin protein ligase binding;GO:0044877//macromolecular complex binding;GO:0048156//tau protein binding;GO:0050750//low-density lipoprotein particle receptor binding;GO:0051082//unfolded protein binding;GO:0051787//misfolded protein binding	GO:0000902//cell morphogenesis;GO:0001774//microglial cell activation;GO:0002434//immune complex clearance;GO:0009615//response to virus;GO:0017038//protein import;GO:0031333//negative regulation of protein complex assembly;GO:0031334//positive regulation of protein complex assembly;GO:0032286//central nervous system myelin maintenance;GO:0032436//positive regulation of proteasomal ubiquitin-depe…
ncbi_100514300	1.1475	3.8975	1.76405	1.92526e-21	2.93038e-19	LTBP2	latent transforming growth factor beta binding protein 2, transcript variant X1	-	-	-	-	-	GO:0005509//calcium ion binding;GO:0050436//microfibril binding	GO:0097435//fibril organization
ncbi_100624186	3.205	17.23	2.42653	2.95957e-21	4.46446e-19	GPRC5A	G protein-coupled receptor class C group 5 member A, transcript variant X1	-	-	-	-	GO:0005730//nucleolus;GO:0005886//plasma membrane;GO:0016020//membrane;GO:0016021//integral component of membrane;GO:0031982//vesicle;GO:0043231//intracellular membrane-bounded organelle;GO:0043235//receptor complex;GO:0070062//extracellular exosome	GO:0004930//G-protein coupled receptor activity;GO:0030295//protein kinase activator activity	GO:0007186//G-protein coupled receptor signaling pathway;GO:0032147//activation of protein kinase activity
ncbi_110258569	0.7525	6.745	3.16405	3.06812e-21	4.58725e-19	LOC110258569	multidrug resistance-associated protein 4-like, transcript variant X1	-	-	-	-	-	-	-
ncbi_100153504	1.615	5.6375	1.80352	4.15759e-21	6.16162e-19	F13A1	coagulation factor XIII A chain	Organismal Systems	Immune system	ko04610//Complement and coagulation cascades	K03917	-	GO:0003810//protein-glutamine gamma-glutamyltransferase activity;GO:0046872//metal ion binding	GO:0018149//peptide cross-linking;GO:0072378//blood coagulation, fibrin clot formation
ncbi_100152428	0.9525	3.0025	1.65637	7.49192e-21	1.10066e-18	LOC100152428	multidrug resistance-associated protein 1, transcript variant X1	Environmental Information Processing	Membrane transport	ko02010//ABC transporters	K05670	GO:0016020//membrane;GO:0016021//integral component of membrane	GO:0000166//nucleotide binding;GO:0005524//ATP binding;GO:0016887//ATPase activity;GO:0042626//ATPase activity, coupled to transmembrane movement of substances	GO:0055085//transmembrane transport
ncbi_100152729	1.84	16.3075	3.14776	8.42861e-21	1.2276e-18	S100A2	S100 calcium binding protein A2	-	-	-	-	-	GO:0005509//calcium ion binding;GO:0046914//transition metal ion binding	-
ncbi_100154450	1.4375	19.2225	3.74116	1.03054e-20	1.48811e-18	FCRLA	Fc receptor like A, transcript variant X1	-	-	-	-	GO:0005737//cytoplasm	-	-
ncbi_397558	0.2525	3.955	3.96932	1.85749e-20	2.65951e-18	UPK3A	uroplakin 3A, transcript variant X2	Human Diseases	Cancers	ko05219//Bladder cancer	K19520	GO:0005886//plasma membrane;GO:0016020//membrane;GO:0016021//integral component of membrane;GO:0016324//apical plasma membrane	-	GO:0000902//cell morphogenesis;GO:0001822//kidney development;GO:0006833//water transport;GO:0015840//urea transport;GO:0030855//epithelial cell differentiation;GO:0055075//potassium ion homeostasis;GO:0055078//sodium ion homeostasis;GO:0060157//urinary bladder development
ncbi_100233182	13.01	32.2825	1.31113	2.92626e-20	4.15455e-18	GK	glycerol kinase	Metabolism;Organismal Systems;Metabolism	Global and overview maps;Endocrine system;Lipid metabolism	ko01100//Metabolic pathways;ko03320//PPAR signaling pathway;ko00561//Glycerolipid metabolism	K00864;K00864;K00864	GO:0005739//mitochondrion	GO:0004370//glycerol kinase activity;GO:0016301//kinase activity;GO:0016740//transferase activity;GO:0016773//phosphotransferase activity, alcohol group as acceptor	GO:0005975//carbohydrate metabolic process;GO:0006071//glycerol metabolic process;GO:0006072//glycerol-3-phosphate metabolic process;GO:0006641//triglyceride metabolic process;GO:0016310//phosphorylation;GO:0046167//glycerol-3-phosphate biosynthetic process
ncbi_100511551	3.8875	15.9775	2.03913	4.00237e-20	5.635e-18	S1PR2	sphingosine-1-phosphate receptor 2, transcript variant 1	Environmental Information Processing;Environmental Information Processing	Signaling molecules and interaction;Signal transduction	ko04080//Neuroactive ligand-receptor interaction;ko04071//Sphingolipid signaling pathway	K04292;K04292	GO:0005886//plasma membrane;GO:0016020//membrane;GO:0016021//integral component of membrane	GO:0001664//G-protein coupled receptor binding;GO:0004930//G-protein coupled receptor activity;GO:0005178//integrin binding;GO:0038036//sphingosine-1-phosphate receptor activity	GO:0003376//sphingosine-1-phosphate signaling pathway;GO:0007186//G-protein coupled receptor signaling pathway;GO:0010800//positive regulation of peptidyl-threonine phosphorylation;GO:0031532//actin cytoskeleton reorganization;GO:0046847//filopodium assembly;GO:0090394//negative regulation of excitatory postsynaptic potential;GO:1903142//positive regulation of establishment of endothelial barrier
ncbi_110255210	1.4375	5.4325	1.91805	5.35486e-20	7.47689e-18	LOC110255210	ATP-binding cassette sub-family G member 2-like	-	-	-	-	-	-	-
ncbi_100626350	1.83	11.745	2.68213	5.9965e-20	8.30417e-18	GCSAM	germinal center associated signaling and motility	-	-	-	-	-	GO:0003779//actin binding;GO:0019901//protein kinase binding;GO:0045159//myosin II binding	GO:0050855//regulation of B cell receptor signaling pathway;GO:2000401//regulation of lymphocyte migration;GO:2000402//negative regulation of lymphocyte migration
ncbi_100512021	6.1475	17.045	1.47128	6.24635e-20	8.57985e-18	DOCK2	dedicator of cytokinesis 2, transcript variant X1	Organismal Systems;Organismal Systems	Immune system;Immune system	ko04062//Chemokine signaling pathway;ko04666//Fc gamma R-mediated phagocytosis	K12367;K12367	-	GO:0005085//guanyl-nucleotide exchange factor activity;GO:0005515//protein binding	GO:0007264//small GTPase mediated signal transduction;GO:0030036//actin cytoskeleton organization
ncbi_100154607	0.5475	3.08	2.492	9.1091e-20	1.24111e-17	S1PR3	sphingosine-1-phosphate receptor 3	Environmental Information Processing;Environmental Information Processing	Signaling molecules and interaction;Signal transduction	ko04080//Neuroactive ligand-receptor interaction;ko04071//Sphingolipid signaling pathway	K04290;K04290	GO:0005886//plasma membrane;GO:0016020//membrane;GO:0016021//integral component of membrane	GO:0004930//G-protein coupled receptor activity;GO:0005178//integrin binding;GO:0038036//sphingosine-1-phosphate receptor activity	GO:0001816//cytokine production;GO:0003376//sphingosine-1-phosphate signaling pathway;GO:0006954//inflammatory response;GO:0007165//signal transduction;GO:0007186//G-protein coupled receptor signaling pathway;GO:0007193//adenylate cyclase-inhibiting G-protein coupled receptor signaling pathway;GO:0007219//Notch signaling pathway;GO:0032651//regulation of interleukin-1 beta production;GO:1903141//…
ncbi_100188980	0.565	3.9775	2.81554	9.19883e-20	1.24331e-17	PGAM2	phosphoglycerate mutase 2	Metabolism;Metabolism;Organismal Systems;Metabolism;Metabolism;Human Diseases;Metabolism	Global and overview maps;Global and overview maps;Endocrine system;Global and overview maps;Carbohydrate metabolism;Cancers;Amino acid metabolism	ko01100//Metabolic pathways;ko01200//Carbon metabolism;ko04922//Glucagon signaling pathway;ko01230//Biosynthesis of amino acids;ko00010//Glycolysis / Gluconeogenesis;ko05230//Central carbon metabolism in cancer;ko00260//Glycine, serine and threonine metabolism	K01834;K01834;K01834;K01834;K01834;K01834;K01834	-	GO:0003824//catalytic activity;GO:0004082//bisphosphoglycerate mutase activity;GO:0004619//phosphoglycerate mutase activity;GO:0016853//isomerase activity;GO:0016868//intramolecular transferase activity, phosphotransferases	GO:0006096//glycolytic process;GO:0006941//striated muscle contraction;GO:0007219//Notch signaling pathway
ncbi_100038026	61.5775	20.9775	-1.55356	1.35924e-19	1.82256e-17	TNFSF13B	TNF superfamily member 13b	Environmental Information Processing;Environmental Information Processing;Human Diseases;Organismal Systems	Signaling molecules and interaction;Signal transduction;Immune diseases;Immune system	ko04060//Cytokine-cytokine receptor interaction;ko04064//NF-kappa B signaling pathway;ko05323//Rheumatoid arthritis;ko04672//Intestinal immune network for IgA production	K05476;K05476;K05476;K05476	GO:0005737//cytoplasm;GO:0016020//membrane;GO:0016021//integral component of membrane;GO:0048471//perinuclear region of cytoplasm	GO:0005164//tumor necrosis factor receptor binding;GO:0005515//protein binding	GO:0001782//B cell homeostasis;GO:0002636//positive regulation of germinal center formation;GO:0006955//immune response;GO:0030890//positive regulation of B cell proliferation;GO:0031295//T cell costimulation;GO:0031296//B cell costimulation;GO:0042102//positive regulation of T cell proliferation;GO:0048305//immunoglobulin secretion;GO:0050776//regulation of immune response
ncbi_100217392	6.605	41.805	2.66205	1.4835e-19	1.97353e-17	LGALS13	lectin, galactoside-binding, soluble, 13	-	-	-	-	GO:0005829//cytosol	GO:0030246//carbohydrate binding;GO:0030395//lactose binding;GO:0042802//identical protein binding;GO:0097153//cysteine-type endopeptidase activity involved in apoptotic process	GO:0002667//regulation of T cell anergy;GO:0002724//regulation of T cell cytokine production;GO:0046006//regulation of activated T cell proliferation;GO:0070231//T cell apoptotic process;GO:0070234//positive regulation of T cell apoptotic process
ncbi_100152115	5.8275	15.39	1.40104	1.59505e-19	2.10535e-17	HVCN1	hydrogen voltage gated channel 1, transcript variant X9	-	-	-	-	GO:0005887//integral component of plasma membrane;GO:0016020//membrane;GO:0016021//integral component of membrane	GO:0005216//ion channel activity;GO:0030171//voltage-gated proton channel activity	GO:0006811//ion transport;GO:0055085//transmembrane transport;GO:1902600//hydrogen ion transmembrane transport
ncbi_100157285	49.1425	162.655	1.72677	1.90043e-19	2.46872e-17	LOC100157285	uncharacterized LOC100157285, transcript variant X1	-	-	-	-	GO:0005739//mitochondrion;GO:0016020//membrane;GO:0016021//integral component of membrane;GO:0061617//MICOS complex	-	GO:0042407//cristae formation
ncbi_106504173	0.2475	4.6225	4.22317	1.91419e-19	2.46872e-17	HOXA6	homeobox A6	-	-	-	-	-	-	-
ncbi_100153902	94.7125	230	1.28001	2.00198e-19	2.56238e-17	ISG12(A)	putative ISG12(a) protein	-	-	-	-	GO:0005739//mitochondrion;GO:0016020//membrane;GO:0016021//integral component of membrane	-	GO:0097190//apoptotic signaling pathway
ncbi_445536	15.48	5.32	-1.54091	2.20843e-19	2.80537e-17	LOC445536	Ig heavy chain V region 914	-	-	-	-	-	-	-
ncbi_100628096	1.3075	7.35	2.49093	3.88319e-19	4.896e-17	TMEM61	transmembrane protein 61	-	-	-	-	-	-	-
ncbi_100520915	2.1275	0.865	-1.29839	4.51806e-19	5.65426e-17	COL11A2	collagen type XI alpha 2 chain, transcript variant X2	Organismal Systems	Digestive system	ko04974//Protein digestion and absorption	K19721	GO:0005581//collagen trimer;GO:0005615//extracellular space;GO:0031012//extracellular matrix	GO:0005201//extracellular matrix structural constituent	GO:0007605//sensory perception of sound;GO:0030198//extracellular matrix organization;GO:0030199//collagen fibril organization;GO:0051216//cartilage development
ncbi_100522513	2.0375	9.3275	2.19469	4.91054e-19	6.10026e-17	HOXB7	homeobox B7	-	-	-	-	GO:0005634//nucleus;GO:0005654//nucleoplasm;GO:0005829//cytosol;GO:0016604//nuclear body	GO:0000978//RNA polymerase II core promoter proximal region sequence-specific DNA binding;GO:0000981//RNA polymerase II transcription factor activity, sequence-specific DNA binding;GO:0001228//transcriptional activator activity, RNA polymerase II transcription regulatory region sequence-specific binding;GO:0003677//DNA binding;GO:0003700//transcription factor activity, sequence-specific DNA bindi…	GO:0006355//regulation of transcription, DNA-templated;GO:0007275//multicellular organism development;GO:0009952//anterior/posterior pattern specification;GO:0030099//myeloid cell differentiation;GO:0045944//positive regulation of transcription from RNA polymerase II promoter;GO:0048704//embryonic skeletal system morphogenesis;GO:0090190//positive regulation of branching involved in ureteric bud …
ncbi_396713	13.29	3.465	-1.93941	6.19009e-19	7.63369e-17	ABO	ABO, alpha 1-3-N-acetylgalactosaminyltransferase and alpha 1-3-galactosyltransferase	Metabolism;Metabolism	Global and overview maps;Glycan biosynthesis and metabolism	ko01100//Metabolic pathways;ko00601//Glycosphingolipid biosynthesis - lacto and neolacto series	K00709;K00709	-	-	-
ncbi_100152824	1.25	4.5875	1.87578	6.35557e-19	7.78096e-17	LOC100152824	Fc receptor-like protein 1, transcript variant X1	-	-	-	-	GO:0016020//membrane;GO:0016021//integral component of membrane	-	-
ncbi_100520842	0.155	1.3025	3.07094	8.61843e-19	1.04754e-16	IL17REL	interleukin 17 receptor E like, transcript variant X1	-	-	-	-	-	GO:0030368//interleukin-17 receptor activity	GO:0019221//cytokine-mediated signaling pathway
ncbi_100511477	6.89	22.4075	1.70141	1.14365e-18	1.37035e-16	TRAK2	trafficking kinesin protein 2, transcript variant X3	Metabolism;Organismal Systems	Global and overview maps;Nervous system	ko01100//Metabolic pathways;ko04727//GABAergic synapse	K15374;K15374	GO:0005623//cell;GO:0005737//cytoplasm;GO:0005739//mitochondrion;GO:0030425//dendrite;GO:0031410//cytoplasmic vesicle;GO:0032839//dendrite cytoplasm;GO:1904115//axon cytoplasm	GO:0005102//receptor binding;GO:0017022//myosin binding;GO:0050811//GABA receptor binding	GO:0006605//protein targeting;GO:0008089//anterograde axonal transport;GO:0008104//protein localization;GO:0022008//neurogenesis;GO:0047496//vesicle transport along microtubule;GO:0048311//mitochondrion distribution
ncbi_100627859	40.14	135.095	1.75086	1.49113e-18	1.77413e-16	MS4A12	membrane spanning 4-domains A12, transcript variant X1	-	-	-	-	GO:0016021//integral component of membrane	-	-
ncbi_100511902	11.785	39.39	1.74088	1.59393e-18	1.88318e-16	RCAN1	regulator of calcineurin 1	Human Diseases;Organismal Systems;Organismal Systems	Infectious diseases;Endocrine system;Endocrine system	ko05167//Kaposi sarcoma-associated herpesvirus infection;ko04921//Oxytocin signaling pathway;ko04919//Thyroid hormone signaling pathway	K17901;K17901;K17901	GO:0005634//nucleus;GO:0005737//cytoplasm	GO:0003676//nucleic acid binding;GO:0008597//calcium-dependent protein serine/threonine phosphatase regulator activity	GO:0002931//response to ischemia;GO:0006979//response to oxidative stress;GO:0007614//short-term memory;GO:0019722//calcium-mediated signaling;GO:0031987//locomotion involved in locomotory behavior;GO:0033173//calcineurin-NFAT signaling cascade;GO:0043666//regulation of phosphoprotein phosphatase activity;GO:0048741//skeletal muscle fiber development;GO:0070884//regulation of calcineurin-NFAT sig…
ncbi_396910	19.225	50.855	1.40341	1.78968e-18	2.09976e-16	ABCB1	ATP-binding cassette, sub-family B (MDR/TAP), member 1	Human Diseases;Human Diseases;Organismal Systems;Environmental Information Processing	Cancers;Cancers;Digestive system;Membrane transport	ko05226//Gastric cancer;ko05206//MicroRNAs in cancer;ko04976//Bile secretion;ko02010//ABC transporters	K05658;K05658;K05658;K05658	GO:0005886//plasma membrane;GO:0016020//membrane;GO:0016021//integral component of membrane	GO:0000166//nucleotide binding;GO:0005524//ATP binding;GO:0016887//ATPase activity;GO:0042626//ATPase activity, coupled to transmembrane movement of substances;GO:0090554//phosphatidylcholine-translocating ATPase activity;GO:0090555//phosphatidylethanolamine-translocating ATPase activity	GO:0045332//phospholipid translocation;GO:0055085//transmembrane transport
ncbi_100038328	137.455	46.9875	-1.54861	2.37325e-18	2.76524e-16	LOC100038328	immunoglobulin heavy variable 3-23	-	-	-	-	-	-	-
ncbi_397108	6.505	18.42	1.50165	2.83454e-18	3.25779e-16	GP91-PHOX	NADPH oxidase heavy chain subunit	Cellular Processes;Cellular Processes;Organismal Systems;Organismal Systems;Human Diseases;Environmental Information Processing;Human Diseases;Cellular Processes	Transport and catabolism;Cell growth and death;Immune system;Immune system;Endocrine and metabolic diseases;Signal transduction;Infectious diseases;Cell growth and death	ko04145//Phagosome;ko04217//Necroptosis;ko04621//NOD-like receptor signaling pathway;ko04670//Leukocyte transendothelial migration;ko04933//AGE-RAGE signaling pathway in diabetic complications;ko04066//HIF-1 signaling pathway;ko05140//Leishmaniasis;ko04216//Ferroptosis	K21421;K21421;K21421;K21421;K21421;K21421;K21421;K21421	GO:0005886//plasma membrane;GO:0005887//integral component of plasma membrane;GO:0016020//membrane;GO:0016021//integral component of membrane;GO:0043020//NADPH oxidase complex	GO:0009055//electron carrier activity;GO:0016175//superoxide-generating NADPH oxidase activity;GO:0016491//oxidoreductase activity;GO:0020037//heme binding;GO:0046982//protein heterodimerization activity;GO:0050660//flavin adenine dinucleotide binding	GO:0006801//superoxide metabolic process;GO:0006952//defense response;GO:0022900//electron transport chain;GO:0042554//superoxide anion generation;GO:0045087//innate immune response;GO:0045730//respiratory burst;GO:0055114//oxidation-reduction process
ncbi_397080	44.5025	460.207	3.37033	3.2144e-18	3.66942e-16	ENPEP	glutamyl aminopeptidase	Organismal Systems	Endocrine system	ko04614//Renin-angiotensin system	K11141	GO:0005737//cytoplasm;GO:0016020//membrane;GO:0016021//integral component of membrane	GO:0004177//aminopeptidase activity;GO:0008233//peptidase activity;GO:0008237//metallopeptidase activity;GO:0008270//zinc ion binding;GO:0016787//hydrolase activity;GO:0042277//peptide binding;GO:0046872//metal ion binding;GO:0070006//metalloaminopeptidase activity	GO:0006508//proteolysis;GO:0043171//peptide catabolic process
ncbi_102163905	0.07	1.1825	4.07834	3.85021e-18	4.36573e-16	SATL1	spermidine/spermine N1-acetyl transferase-like 1, transcript variant X1	-	-	-	-	-	-	-
ncbi_100513215	6.53	14.72	1.17262	3.92542e-18	4.42133e-16	RHOH	ras homolog family member H	Organismal Systems	Immune system	ko04670//Leukocyte transendothelial migration	K07873	GO:0001772//immunological synapse;GO:0005737//cytoplasm;GO:0005886//plasma membrane	GO:0000166//nucleotide binding;GO:0003924//GTPase activity;GO:0005525//GTP binding;GO:0019210//kinase inhibitor activity	GO:0007264//small GTPase mediated signal transduction;GO:0007266//Rho protein signal transduction;GO:0030217//T cell differentiation;GO:0033673//negative regulation of kinase activity;GO:0043124//negative regulation of I-kappaB kinase/NF-kappaB signaling;GO:0045576//mast cell activation;GO:0045582//positive regulation of T cell differentiation
ncbi_692156	3.81	11.3475	1.57451	3.9612e-18	4.43208e-16	ENO3	enolase 3	Metabolism;Metabolism;Environmental Information Processing;Genetic Information Processing;Metabolism;Metabolism	Global and overview maps;Global and overview maps;Signal transduction;Folding, sorting and degradation;Global and overview maps;Carbohydrate metabolism	ko01100//Metabolic pathways;ko01200//Carbon metabolism;ko04066//HIF-1 signaling pathway;ko03018//RNA degradation;ko01230//Biosynthesis of amino acids;ko00010//Glycolysis / Gluconeogenesis	K01689;K01689;K01689;K01689;K01689;K01689	GO:0000015//phosphopyruvate hydratase complex;GO:0005829//cytosol;GO:0005886//plasma membrane;GO:0016020//membrane	GO:0000287//magnesium ion binding;GO:0004634//phosphopyruvate hydratase activity	GO:0006096//glycolytic process
ncbi_106505070	2.7875	8.1625	1.55004	4.12098e-18	4.58052e-16	RGS13	regulator of G protein signaling 13, transcript variant X1	-	-	-	-	-	-	-
ncbi_100623447	7.245	15.0275	1.05255	4.36642e-18	4.82161e-16	RAVER2	ribonucleoprotein, PTB binding 2	-	-	-	-	GO:0005634//nucleus	GO:0003676//nucleic acid binding;GO:0003723//RNA binding	GO:0000398//mRNA splicing, via spliceosome
ncbi_100626093	2.84	11.2325	1.98372	4.4447e-18	4.87618e-16	RASGRP2	RAS guanyl releasing protein 2	Human Diseases;Environmental Information Processing;Environmental Information Processing;Environmental Information Processing;Organismal Systems;Organismal Systems	Cancers;Signal transduction;Signal transduction;Signal transduction;Immune system;Immune system	ko05200//Pathways in cancer;ko04010//MAPK signaling pathway;ko04014//Ras signaling pathway;ko04015//Rap1 signaling pathway;ko04062//Chemokine signaling pathway;ko04611//Platelet activation	K12361;K12361;K12361;K12361;K12361;K12361	GO:0005829//cytosol;GO:0005886//plasma membrane	GO:0005085//guanyl-nucleotide exchange factor activity;GO:0005509//calcium ion binding;GO:0046872//metal ion binding	GO:0007264//small GTPase mediated signal transduction;GO:0035556//intracellular signal transduction;GO:0043547//positive regulation of GTPase activity;GO:0071277//cellular response to calcium ion
ncbi_100154661	3.2075	8.825	1.46015	4.62939e-18	5.04416e-16	RIPOR2	RHO family interacting cell polarization regulator 2, transcript variant X1	-	-	-	-	GO:0005737//cytoplasm;GO:0005856//cytoskeleton;GO:0030175//filopodium;GO:0032420//stereocilium	GO:0042802//identical protein binding;GO:0071889//14-3-3 protein binding	GO:0007162//negative regulation of cell adhesion;GO:0007605//sensory perception of sound;GO:0035024//negative regulation of Rho protein signal transduction;GO:0045184//establishment of protein localization;GO:0045663//positive regulation of myoblast differentiation;GO:0048741//skeletal muscle fiber development;GO:0051260//protein homooligomerization;GO:0051491//positive regulation of filopodium a…
ncbi_100512373	0.215	1.3275	2.6263	4.65753e-18	5.04416e-16	TMEM163	transmembrane protein 163, transcript variant X1	-	-	-	-	GO:0016020//membrane;GO:0016021//integral component of membrane;GO:0030285//integral component of synaptic vesicle membrane	-	-
ncbi_100522721	6.085	14.96	1.29778	5.10966e-18	5.49858e-16	RASGRP1	RAS guanyl releasing protein 1, transcript variant X1	Human Diseases;Environmental Information Processing;Environmental Information Processing;Organismal Systems;Organismal Systems	Cancers;Signal transduction;Signal transduction;Immune system;Immune system	ko05200//Pathways in cancer;ko04010//MAPK signaling pathway;ko04014//Ras signaling pathway;ko04611//Platelet activation;ko04660//T cell receptor signaling pathway	K04350;K04350;K04350;K04350;K04350	GO:0005623//cell;GO:0005794//Golgi apparatus;GO:0005829//cytosol;GO:0005886//plasma membrane;GO:0042629//mast cell granule	GO:0005085//guanyl-nucleotide exchange factor activity;GO:0005088//Ras guanyl-nucleotide exchange factor activity;GO:0005509//calcium ion binding;GO:0008270//zinc ion binding;GO:0019992//diacylglycerol binding;GO:0031210//phosphatidylcholine binding;GO:0042802//identical protein binding;GO:0046872//metal ion binding	GO:0001816//cytokine production;GO:0001934//positive regulation of protein phosphorylation;GO:0002437//inflammatory response to antigenic stimulus;GO:0007264//small GTPase mediated signal transduction;GO:0014066//regulation of phosphatidylinositol 3-kinase signaling;GO:0030101//natural killer cell activation;GO:0032252//secretory granule localization;GO:0032725//positive regulation of granulocyte…
ncbi_100153176	1.955	10.685	2.45035	5.32468e-18	5.6937e-16	SFRP5	secreted frizzled related protein 5	Environmental Information Processing	Signal transduction	ko04310//Wnt signaling pathway	K02222	GO:0005576//extracellular region;GO:0005615//extracellular space	GO:0005515//protein binding;GO:0017147//Wnt-protein binding	GO:0007275//multicellular organism development;GO:0008285//negative regulation of cell proliferation;GO:0016055//Wnt signaling pathway;GO:0030111//regulation of Wnt signaling pathway;GO:0030510//regulation of BMP signaling pathway;GO:0043433//negative regulation of sequence-specific DNA binding transcription factor activity;GO:0051898//negative regulation of protein kinase B signaling;GO:0060070/…
ncbi_100511850	4.005	8.6875	1.11714	5.60161e-18	5.95215e-16	SEMA6D	semaphorin 6D, transcript variant X2	Organismal Systems	Development	ko04360//Axon guidance	K06842	GO:0005615//extracellular space;GO:0005794//Golgi apparatus;GO:0005886//plasma membrane;GO:0005887//integral component of plasma membrane;GO:0016020//membrane;GO:0016021//integral component of membrane	GO:0005515//protein binding;GO:0030215//semaphorin receptor binding;GO:0045499//chemorepellent activity	GO:0001755//neural crest cell migration;GO:0014911//positive regulation of smooth muscle cell migration;GO:0014912//negative regulation of smooth muscle cell migration;GO:0021591//ventricular system development;GO:0030335//positive regulation of cell migration;GO:0048843//negative regulation of axon extension involved in axon guidance;GO:0050919//negative chemotaxis;GO:0071526//semaphorin-plexin …
ncbi_100523290	6.0625	16.4975	1.44426	7.18067e-18	7.58234e-16	CYFIP2	cytoplasmic FMR1 interacting protein 2, transcript variant X1	Cellular Processes;Genetic Information Processing	Cell motility;Translation	ko04810//Regulation of actin cytoskeleton;ko03013//RNA transport	K05749;K05749	GO:0005737//cytoplasm;GO:0043005//neuron projection;GO:0045202//synapse;GO:0048471//perinuclear region of cytoplasm	-	GO:0000902//cell morphogenesis;GO:0006915//apoptotic process;GO:0007411//axon guidance;GO:0030031//cell projection assembly;GO:0031175//neuron projection development;GO:0045862//positive regulation of proteolysis;GO:0051388//positive regulation of neurotrophin TRK receptor signaling pathway;GO:0097202//activation of cysteine-type endopeptidase activity;GO:0097484//dendrite extension;GO:0098609//c…
ncbi_100626164	3.875	0.885	-2.13045	7.36685e-18	7.73062e-16	PMEL	premelanosome protein	-	-	-	-	GO:0005783//endoplasmic reticulum;GO:0005789//endoplasmic reticulum membrane;GO:0005794//Golgi apparatus;GO:0005887//integral component of plasma membrane;GO:0016020//membrane;GO:0016021//integral component of membrane;GO:0032585//multivesicular body membrane;GO:0042470//melanosome	GO:0042802//identical protein binding	GO:0032438//melanosome organization
ncbi_100286744	0.3625	8.505	4.55226	1.03983e-17	1.08444e-15	MUC12	mucin 12, cell surface associated	-	-	-	-	-	-	-
ncbi_100621483	40.695	108.082	1.40921	1.07339e-17	1.11257e-15	CORO1A	coronin 1A, transcript variant X1	Human Diseases;Cellular Processes	Infectious diseases;Transport and catabolism	ko05152//Tuberculosis;ko04145//Phagosome	K13882;K13882	GO:0001772//immunological synapse;GO:0001891//phagocytic cup;GO:0005737//cytoplasm;GO:0005769//early endosome;GO:0005829//cytosol;GO:0005884//actin filament;GO:0005886//plasma membrane;GO:0005911//cell-cell junction;GO:0015629//actin cytoskeleton;GO:0030027//lamellipodium;GO:0030424//axon;GO:0030864//cortical actin cytoskeleton;GO:0031252//cell leading edge;GO:0032991//macromolecular complex;GO:0…	GO:0003779//actin binding;GO:0003785//actin monomer binding;GO:0005515//protein binding;GO:0008022//protein C-terminus binding;GO:0008092//cytoskeletal protein binding;GO:0032036//myosin heavy chain binding;GO:0042802//identical protein binding;GO:0042803//protein homodimerization activity;GO:0043548//phosphatidylinositol 3-kinase binding;GO:0051015//actin filament binding	GO:0001845//phagolysosome assembly;GO:0006816//calcium ion transport;GO:0006909//phagocytosis;GO:0007015//actin filament organization;GO:0008064//regulation of actin polymerization or depolymerization;GO:0008360//regulation of cell shape;GO:0016477//cell migration;GO:0030036//actin cytoskeleton organization;GO:0030335//positive regulation of cell migration;GO:0030595//leukocyte chemotaxis;GO:0030…
MSTRG.9030	0.225	1.885	3.06657	1.18563e-17	1.22141e-15	--	-	-	-	-	-	-	-	-
ncbi_100621897	27.2125	58.4725	1.10349	1.30388e-17	1.33509e-15	STK17A	serine/threonine kinase 17a	-	-	-	-	GO:0005634//nucleus;GO:0005886//plasma membrane;GO:0016607//nuclear speck	GO:0000166//nucleotide binding;GO:0004672//protein kinase activity;GO:0004674//protein serine/threonine kinase activity;GO:0005524//ATP binding;GO:0016301//kinase activity	GO:0006468//protein phosphorylation;GO:0016310//phosphorylation;GO:0035556//intracellular signal transduction;GO:0043065//positive regulation of apoptotic process;GO:2000271//positive regulation of fibroblast apoptotic process;GO:2000377//regulation of reactive oxygen species metabolic process
ncbi_100155581	9.965	32.6375	1.71159	1.33289e-17	1.35658e-15	LTB	lymphotoxin beta	Environmental Information Processing;Environmental Information Processing;Human Diseases	Signaling molecules and interaction;Signal transduction;Immune diseases	ko04060//Cytokine-cytokine receptor interaction;ko04064//NF-kappa B signaling pathway;ko05323//Rheumatoid arthritis	K03157;K03157;K03157	-	-	-
ncbi_100519192	8.77	20.455	1.2218	1.52425e-17	1.53287e-15	NUDT4	nudix hydrolase 4, transcript variant X1	-	-	-	-	GO:0005634//nucleus;GO:0005737//cytoplasm	GO:0000298//endopolyphosphatase activity;GO:0008486//diphosphoinositol-polyphosphate diphosphatase activity;GO:0016787//hydrolase activity;GO:0030515//snoRNA binding;GO:0034431//bis(5'-adenosyl)-hexaphosphatase activity;GO:0034432//bis(5'-adenosyl)-pentaphosphatase activity;GO:0050072//m7G(5')pppN diphosphatase activity	GO:0071543//diphosphoinositol polyphosphate metabolic process;GO:1901907//diadenosine pentaphosphate catabolic process;GO:1901909//diadenosine hexaphosphate catabolic process;GO:1901911//adenosine 5'-(hexahydrogen pentaphosphate) catabolic process
ncbi_100739594	0.0075	4.505	9.23042	1.85169e-17	1.85114e-15	HOXC8	homeobox C8	-	-	-	-	GO:0005634//nucleus;GO:0005654//nucleoplasm;GO:0015630//microtubule cytoskeleton	GO:0003677//DNA binding;GO:0003700//transcription factor activity, sequence-specific DNA binding;GO:0043565//sequence-specific DNA binding	GO:0000122//negative regulation of transcription from RNA polymerase II promoter;GO:0006355//regulation of transcription, DNA-templated;GO:0007275//multicellular organism development;GO:0009952//anterior/posterior pattern specification;GO:0030182//neuron differentiation;GO:0048705//skeletal system morphogenesis
MSTRG.15055	0.0025	2.4075	9.91139	2.59946e-17	2.5834e-15	--	-	-	-	-	-	-	-	-
ncbi_100156183	1.6525	23.9275	3.85595	2.70802e-17	2.67556e-15	ELL3	elongation factor for RNA polymerase II 3	-	-	-	-	GO:0005634//nucleus;GO:0005654//nucleoplasm;GO:0005730//nucleolus;GO:0008023//transcription elongation factor complex	GO:0035326//enhancer binding	GO:0006354//DNA-templated transcription, elongation;GO:0006366//transcription from RNA polymerase II promoter;GO:0006368//transcription elongation from RNA polymerase II promoter;GO:0010717//regulation of epithelial to mesenchymal transition;GO:0032786//positive regulation of DNA-templated transcription, elongation;GO:0042795//snRNA transcription from RNA polymerase II promoter;GO:0045944//positi…
ncbi_100519306	0.145	1.0525	2.8597	2.90792e-17	2.85636e-15	PLB1	phospholipase B1, transcript variant X1	Metabolism;Metabolism;Metabolism;Metabolism;Metabolism;Metabolism;Organismal Systems	Global and overview maps;Lipid metabolism;Lipid metabolism;Lipid metabolism;Lipid metabolism;Lipid metabolism;Digestive system	ko01100//Metabolic pathways;ko00564//Glycerophospholipid metabolism;ko00590//Arachidonic acid metabolism;ko00565//Ether lipid metabolism;ko00591//Linoleic acid metabolism;ko00592//alpha-Linolenic acid metabolism;ko04977//Vitamin digestion and absorption	K14621;K14621;K14621;K14621;K14621;K14621;K14621	GO:0016020//membrane;GO:0016021//integral component of membrane	GO:0004620//phospholipase activity;GO:0016298//lipase activity;GO:0016788//hydrolase activity, acting on ester bonds	GO:0006629//lipid metabolic process;GO:2000344//positive regulation of acrosome reaction
ncbi_397644	1.47	5.835	1.98892	2.93877e-17	2.86997e-15	CD180	CD180 molecule	-	-	-	-	GO:0005615//extracellular space;GO:0016020//membrane;GO:0016021//integral component of membrane;GO:0031012//extracellular matrix	GO:0005515//protein binding	GO:0002322//B cell proliferation involved in immune response;GO:0031666//positive regulation of lipopolysaccharide-mediated signaling pathway;GO:0071222//cellular response to lipopolysaccharide
ncbi_100510917	0.4125	5.635	3.77195	3.13782e-17	3.04675e-15	LOC100510917	glutathione S-transferase A4	Human Diseases;Human Diseases;Human Diseases;Human Diseases;Human Diseases;Metabolism;Metabolism;Metabolism;Metabolism	Cancers;Cancers;Cardiovascular diseases;Drug resistance;Cancers;Xenobiotics biodegradation and metabolism;Metabolism of other amino acids;Xenobiotics biodegradation and metabolism;Xenobiotics biodegradation and metabolism	ko05200//Pathways in cancer;ko05225//Hepatocellular carcinoma;ko05418//Fluid shear stress and atherosclerosis;ko01524//Platinum drug resistance;ko05204//Chemical carcinogenesis;ko00983//Drug metabolism - other enzymes;ko00480//Glutathione metabolism;ko00980//Metabolism of xenobiotics by cytochrome P450;ko00982//Drug metabolism - cytochrome P450	K00799;K00799;K00799;K00799;K00799;K00799;K00799;K00799;K00799	-	GO:0004364//glutathione transferase activity;GO:0005515//protein binding	GO:0006749//glutathione metabolic process;GO:0006805//xenobiotic metabolic process
ncbi_397640	29.485	61.3775	1.05773	3.52495e-17	3.40309e-15	RGS5	regulator of G protein signaling 5	-	-	-	-	GO:0005737//cytoplasm;GO:0016020//membrane;GO:0016021//integral component of membrane	-	GO:0009968//negative regulation of signal transduction
ncbi_100515679	0.5675	3.7575	2.72708	4.819e-17	4.62597e-15	CXCR5	C-X-C motif chemokine receptor 5	Environmental Information Processing;Organismal Systems	Signaling molecules and interaction;Immune system	ko04060//Cytokine-cytokine receptor interaction;ko04062//Chemokine signaling pathway	K04190;K04190	GO:0005623//cell;GO:0009897//external side of plasma membrane;GO:0016020//membrane;GO:0016021//integral component of membrane	GO:0004930//G-protein coupled receptor activity;GO:0016493//C-C chemokine receptor activity;GO:0016494//C-X-C chemokine receptor activity;GO:0019956//chemokine binding;GO:0019957//C-C chemokine binding	GO:0006935//chemotaxis;GO:0006955//immune response;GO:0007165//signal transduction;GO:0007186//G-protein coupled receptor signaling pathway;GO:0007204//positive regulation of cytosolic calcium ion concentration;GO:0019722//calcium-mediated signaling;GO:0030595//leukocyte chemotaxis;GO:0032467//positive regulation of cytokinesis;GO:0042113//B cell activation;GO:0048535//lymph node development;GO:0…
ncbi_100157351	1.225	3.955	1.6909	5.17207e-17	4.91128e-15	SMOC1	SPARC related modular calcium binding 1, transcript variant X1	-	-	-	-	-	GO:0005509//calcium ion binding;GO:0005515//protein binding;GO:0050840//extracellular matrix binding	-
ncbi_100519613	2.5325	1.0975	-1.20634	5.99126e-17	5.65488e-15	SCUBE2	signal peptide, CUB domain and EGF like domain containing 2	-	-	-	-	GO:0005615//extracellular space;GO:0009986//cell surface	-	-
ncbi_100512987	6.01	2.4675	-1.28431	6.27976e-17	5.89426e-15	MST1	macrophage stimulating 1, transcript variant X6	-	-	-	-	GO:0005773//vacuole	GO:0004252//serine-type endopeptidase activity	GO:0006508//proteolysis;GO:0007566//embryo implantation;GO:0010628//positive regulation of gene expression;GO:0010758//regulation of macrophage chemotaxis;GO:0030879//mammary gland development;GO:0033601//positive regulation of mammary gland epithelial cell proliferation;GO:0046425//regulation of JAK-STAT cascade;GO:0060763//mammary duct terminal end bud growth;GO:1904036//negative regulation of …
ncbi_100301561	51.3175	124.91	1.28337	6.99998e-17	6.49806e-15	GUCA2B	guanylate cyclase activator 2B	-	-	-	-	GO:0005576//extracellular region	GO:0030250//guanylate cyclase activator activity	GO:0031284//positive regulation of guanylate cyclase activity
ncbi_100737978	1.1525	2.7325	1.24545	8.55985e-17	7.85971e-15	IKZF2	IKAROS family zinc finger 2, transcript variant X41	-	-	-	-	GO:0005634//nucleus;GO:0005654//nucleoplasm	GO:0003676//nucleic acid binding;GO:0003700//transcription factor activity, sequence-specific DNA binding;GO:0042802//identical protein binding;GO:0044212//transcription regulatory region DNA binding	GO:0045944//positive regulation of transcription from RNA polymerase II promoter
ncbi_100522491	0.0075	3.4025	8.82549	9.29419e-17	8.48786e-15	GALNT8	polypeptide N-acetylgalactosaminyltransferase 8, transcript variant X1	Metabolism;Metabolism	Global and overview maps;Glycan biosynthesis and metabolism	ko01100//Metabolic pathways;ko00512//Mucin type O-glycan biosynthesis	K00710;K00710	GO:0000139//Golgi membrane;GO:0005794//Golgi apparatus;GO:0016020//membrane;GO:0016021//integral component of membrane	GO:0016740//transferase activity;GO:0016757//transferase activity, transferring glycosyl groups;GO:0030246//carbohydrate binding	GO:0006486//protein glycosylation
ncbi_100515798	0.0675	0.5325	2.97982	1.34309e-16	1.21997e-14	ARL14	ADP ribosylation factor like GTPase 14	-	-	-	-	GO:0005737//cytoplasm;GO:0005886//plasma membrane	GO:0000166//nucleotide binding;GO:0005525//GTP binding	GO:0006886//intracellular protein transport;GO:0016192//vesicle-mediated transport
ncbi_100627201	1.7825	6.5275	1.87263	1.68997e-16	1.51873e-14	SLC2A6	solute carrier family 2 member 6	-	-	-	-	GO:0005765//lysosomal membrane;GO:0005887//integral component of plasma membrane;GO:0016020//membrane;GO:0016021//integral component of membrane	GO:0005351//sugar:proton symporter activity;GO:0022857//transmembrane transporter activity	GO:0006110//regulation of glycolytic process;GO:0008643//carbohydrate transport;GO:0046323//glucose import;GO:0055085//transmembrane transport;GO:1902600//hydrogen ion transmembrane transport
ncbi_100623761	0.61	4.34	2.83081	1.98652e-16	1.77578e-14	BLK	BLK proto-oncogene, Src family tyrosine kinase, transcript variant X2	-	-	-	-	GO:0031234//extrinsic component of cytoplasmic side of plasma membrane	GO:0000166//nucleotide binding;GO:0004672//protein kinase activity;GO:0004713//protein tyrosine kinase activity;GO:0004715//non-membrane spanning protein tyrosine kinase activity;GO:0005102//receptor binding;GO:0005515//protein binding;GO:0005524//ATP binding;GO:0016301//kinase activity;GO:0016740//transferase activity	GO:0006468//protein phosphorylation;GO:0007169//transmembrane receptor protein tyrosine kinase signaling pathway;GO:0016310//phosphorylation;GO:0018108//peptidyl-tyrosine phosphorylation;GO:0030154//cell differentiation;GO:0038083//peptidyl-tyrosine autophosphorylation;GO:0042127//regulation of cell proliferation
ncbi_100156071	41.3675	90.095	1.12295	2.09198e-16	1.86021e-14	NDRG1	N-myc downstream regulated 1	-	-	-	-	GO:0005634//nucleus;GO:0005737//cytoplasm;GO:0005813//centrosome;GO:0005829//cytosol;GO:0005874//microtubule;GO:0005886//plasma membrane;GO:0005912//adherens junction;GO:0015630//microtubule cytoskeleton;GO:0048471//perinuclear region of cytoplasm;GO:0055038//recycling endosome membrane	GO:0008017//microtubule binding;GO:0017137//Rab GTPase binding;GO:0043015//gamma-tubulin binding;GO:0045296//cadherin binding	GO:0007165//signal transduction;GO:0008285//negative regulation of cell proliferation;GO:0030330//DNA damage response, signal transduction by p53 class mediator;GO:0032287//peripheral nervous system myelin maintenance;GO:0042127//regulation of cell proliferation;GO:0045576//mast cell activation;GO:0071456//cellular response to hypoxia
ncbi_100522606	1.2575	3.065	1.28533	2.25537e-16	1.995e-14	AFF3	AF4/FMR2 family member 3, transcript variant X1	-	-	-	-	-	-	-
ncbi_100526254	0.3075	1.59	2.37037	3.0057e-16	2.63116e-14	RNF180	ring finger protein 180, transcript variant X1	-	-	-	-	GO:0016020//membrane;GO:0016021//integral component of membrane;GO:0031227//intrinsic component of endoplasmic reticulum membrane	GO:0031624//ubiquitin conjugating enzyme binding;GO:0061630//ubiquitin protein ligase activity	GO:0000209//protein polyubiquitination;GO:0030534//adult behavior;GO:0031398//positive regulation of protein ubiquitination;GO:0032436//positive regulation of proteasomal ubiquitin-dependent protein catabolic process;GO:0042415//norepinephrine metabolic process;GO:0042428//serotonin metabolic process;GO:0050790//regulation of catalytic activity;GO:1901360//organic cyclic compound metabolic process
ncbi_100515719	1.0475	3.48	1.73214	3.53712e-16	3.0646e-14	SLX4	SLX4 structure-specific endonuclease subunit, transcript variant X1	Genetic Information Processing	Replication and repair	ko03460//Fanconi anemia pathway	K10484	GO:0000781//chromosome, telomeric region;GO:0000784//nuclear chromosome, telomeric region;GO:0000790//nuclear chromatin;GO:0005634//nucleus;GO:0005654//nucleoplasm;GO:0005829//cytosol;GO:0030054//cell junction;GO:0033557//Slx1-Slx4 complex;GO:0048476//Holliday junction resolvase complex;GO:0070522//ERCC4-ERCC1 complex	GO:0005515//protein binding;GO:0008047//enzyme activator activity;GO:0008821//crossover junction endodeoxyribonuclease activity;GO:0017108//5'-flap endonuclease activity;GO:0048257//3'-flap endonuclease activity	GO:0000706//meiotic DNA double-strand break processing;GO:0000712//resolution of meiotic recombination intermediates;GO:0000724//double-strand break repair via homologous recombination;GO:0006260//DNA replication;GO:0006281//DNA repair;GO:0006289//nucleotide-excision repair;GO:0010792//DNA double-strand break processing involved in repair via single-strand annealing;GO:0036297//interstrand cross-…
ncbi_100525936	11.0225	23.9075	1.11701	3.6212e-16	3.12144e-14	DAPP1	dual adaptor of phosphotyrosine and 3-phosphoinositides 1	Organismal Systems	Immune system	ko04662//B cell receptor signaling pathway	K12229	GO:0005886//plasma membrane	GO:0005547//phosphatidylinositol-3,4,5-trisphosphate binding;GO:0043325//phosphatidylinositol-3,4-bisphosphate binding	-
ncbi_100153068	4.4025	10.45	1.24711	3.73725e-16	3.20512e-14	ASB2	ankyrin repeat and SOCS box containing 2, transcript variant X1	-	-	-	-	GO:0000151//ubiquitin ligase complex	GO:0005515//protein binding;GO:0061630//ubiquitin protein ligase activity	GO:0016567//protein ubiquitination;GO:0035914//skeletal muscle cell differentiation
ncbi_397401	3.2075	12.6075	1.97476	3.91119e-16	3.33735e-14	RAMP1	receptor activity modifying protein 1	Organismal Systems	Circulatory system	ko04270//Vascular smooth muscle contraction	K08447	GO:0016020//membrane;GO:0016021//integral component of membrane	GO:0015026//coreceptor activity	GO:0006886//intracellular protein transport;GO:0008277//regulation of G-protein coupled receptor protein signaling pathway
ncbi_100125829	87.19	243.54	1.48192	4.30289e-16	3.65313e-14	MUC13	mucin 13, cell surface associated	-	-	-	-	GO:0016020//membrane;GO:0016021//integral component of membrane	-	-
ncbi_100627661	0.135	1.7175	3.66928	4.50827e-16	3.80836e-14	HOXB8	homeobox B8, transcript variant X2	-	-	-	-	GO:0005634//nucleus;GO:0005654//nucleoplasm	GO:0001227//transcriptional repressor activity, RNA polymerase II transcription regulatory region sequence-specific binding;GO:0003677//DNA binding;GO:0003700//transcription factor activity, sequence-specific DNA binding;GO:0043565//sequence-specific DNA binding	GO:0000122//negative regulation of transcription from RNA polymerase II promoter;GO:0006355//regulation of transcription, DNA-templated;GO:0007275//multicellular organism development;GO:0007625//grooming behavior;GO:0008344//adult locomotory behavior;GO:0009952//anterior/posterior pattern specification;GO:0019233//sensory perception of pain;GO:0021516//dorsal spinal cord development;GO:0045638//n…
ncbi_100517850	0.92	5.57	2.59797	4.72931e-16	3.97521e-14	LOC100517850	multidrug resistance-associated protein 4-like	-	-	-	-	-	-	-
ncbi_100156262	3.4075	10.075	1.56399	4.80705e-16	4.02055e-14	PAPSS2	3'-phosphoadenosine 5'-phosphosulfate synthase 2, transcript variant X1	Metabolism;Metabolism;Metabolism;Metabolism	Global and overview maps;Nucleotide metabolism;Metabolism of other amino acids;Energy metabolism	ko01100//Metabolic pathways;ko00230//Purine metabolism;ko00450//Selenocompound metabolism;ko00920//Sulfur metabolism	K13811;K13811;K13811;K13811	-	GO:0004020//adenylylsulfate kinase activity;GO:0004781//sulfate adenylyltransferase (ATP) activity;GO:0005524//ATP binding	GO:0000103//sulfate assimilation;GO:0007596//blood coagulation;GO:0016310//phosphorylation;GO:0050428//3'-phosphoadenosine 5'-phosphosulfate biosynthetic process;GO:0060348//bone development
ncbi_100513354	0.5375	2.7725	2.36685	5.46466e-16	4.54805e-14	C6H16orf74	chromosome 6 C16orf74 homolog, transcript variant X1	-	-	-	-	GO:0072546//ER membrane protein complex	-	-
ncbi_102165410	3.3125	10.3575	1.64468	6.06851e-16	5.02586e-14	MYRFL	myelin regulatory factor-like	-	-	-	-	GO:0005634//nucleus;GO:0005737//cytoplasm;GO:0016020//membrane;GO:0016021//integral component of membrane	GO:0003677//DNA binding;GO:0003700//transcription factor activity, sequence-specific DNA binding;GO:0043565//sequence-specific DNA binding	GO:0006355//regulation of transcription, DNA-templated;GO:0045893//positive regulation of transcription, DNA-templated
ncbi_110258192	1.55	6.3025	2.02366	6.20197e-16	5.11133e-14	P2RY8	purinergic receptor P2Y8, transcript variant X1	Environmental Information Processing	Signaling molecules and interaction	ko04080//Neuroactive ligand-receptor interaction	K08386	-	-	-
ncbi_100037974	0.2825	1.76	2.63925	6.45938e-16	5.29763e-14	CRTAC1	cartilage acidic protein 1, transcript variant X1	-	-	-	-	GO:0030426//growth cone	GO:0005509//calcium ion binding	GO:0007413//axonal fasciculation;GO:0021772//olfactory bulb development;GO:1900121//negative regulation of receptor binding
ncbi_100522109	9.5375	20.4175	1.09812	6.77892e-16	5.53284e-14	ELMO1	engulfment and cell motility 1, transcript variant X10	Organismal Systems;Human Diseases	Immune system;Infectious diseases	ko04062//Chemokine signaling pathway;ko05100//Bacterial invasion of epithelial cells	K12366;K12366	-	-	-
ncbi_100522530	9.1075	20.25	1.15279	7.48595e-16	6.05144e-14	SH3KBP1	SH3 domain containing kinase binding protein 1, transcript variant X1	Cellular Processes	Transport and catabolism	ko04144//Endocytosis	K12470	GO:0005737//cytoplasm;GO:0005911//cell-cell junction;GO:0030139//endocytic vesicle	GO:0005515//protein binding;GO:0016301//kinase activity	GO:0007010//cytoskeleton organization;GO:0007015//actin filament organization;GO:0008360//regulation of cell shape;GO:0016310//phosphorylation;GO:0016477//cell migration;GO:0050871//positive regulation of B cell activation
ncbi_100152327	3981.59	1692.96	-1.2338	8.42089e-16	6.77481e-14	LOC100152327	immunoglobulin lambda-like polypeptide 5	-	-	-	-	-	-	-
ncbi_780409	18.255	48.4225	1.40739	9.0849e-16	7.27438e-14	CCL26	C-C motif chemokine ligand 26	Environmental Information Processing;Organismal Systems	Signaling molecules and interaction;Immune system	ko04060//Cytokine-cytokine receptor interaction;ko04062//Chemokine signaling pathway	K21096;K21096	GO:0005576//extracellular region;GO:0005615//extracellular space	GO:0005125//cytokine activity;GO:0008009//chemokine activity;GO:0031728//CCR3 chemokine receptor binding;GO:0048018//receptor agonist activity;GO:0048020//CCR chemokine receptor binding	GO:0001938//positive regulation of endothelial cell proliferation;GO:0002548//monocyte chemotaxis;GO:0006935//chemotaxis;GO:0006954//inflammatory response;GO:0006955//immune response;GO:0007186//G-protein coupled receptor signaling pathway;GO:0010818//T cell chemotaxis;GO:0030335//positive regulation of cell migration;GO:0030593//neutrophil chemotaxis;GO:0030838//positive regulation of actin fila…
ncbi_100517472	1.795	5.5975	1.6408	9.721e-16	7.747e-14	FFAR2-L	free fatty acid receptor 2-like	Environmental Information Processing	Signal transduction	ko04024//cAMP signaling pathway	K04328	GO:0016020//membrane;GO:0016021//integral component of membrane	GO:0004930//G-protein coupled receptor activity	GO:0007165//signal transduction;GO:0007186//G-protein coupled receptor signaling pathway
ncbi_397250	4.0325	9.9925	1.30917	1.0756e-15	8.53156e-14	PLK3	polo like kinase 3	Human Diseases;Environmental Information Processing;Organismal Systems	Infectious diseases;Signal transduction;Immune system	ko05152//Tuberculosis;ko04068//FoxO signaling pathway;ko04625//C-type lectin receptor signaling pathway	K08862;K08862;K08862	GO:0000922//spindle pole;GO:0005634//nucleus;GO:0005730//nucleolus;GO:0005737//cytoplasm;GO:0005795//Golgi stack;GO:0005813//centrosome	GO:0000166//nucleotide binding;GO:0002039//p53 binding;GO:0004672//protein kinase activity;GO:0004674//protein serine/threonine kinase activity;GO:0005515//protein binding;GO:0005524//ATP binding;GO:0016301//kinase activity;GO:0016740//transferase activity	GO:0000082//G1/S transition of mitotic cell cycle;GO:0000122//negative regulation of transcription from RNA polymerase II promoter;GO:0000278//mitotic cell cycle;GO:0000302//response to reactive oxygen species;GO:0006468//protein phosphorylation;GO:0006970//response to osmotic stress;GO:0006974//cellular response to DNA damage stimulus;GO:0009314//response to radiation;GO:0016310//phosphorylation…
ncbi_100156984	3.7125	9.0425	1.28433	1.15874e-15	9.13178e-14	ZC3H12D	zinc finger CCCH-type containing 12D, transcript variant X1	-	-	-	-	GO:0000932//cytoplasmic mRNA processing body;GO:0005654//nucleoplasm;GO:0036464//cytoplasmic ribonucleoprotein granule	GO:0046872//metal ion binding	-
ncbi_397532	17.635	37.5225	1.08931	1.16208e-15	9.13178e-14	COL5A2	collagen type V alpha 2 chain	Organismal Systems	Digestive system	ko04974//Protein digestion and absorption	K19721	-	-	-
ncbi_100626645	11.7	23.8325	1.02642	1.26543e-15	9.89786e-14	TOPBP1	topoisomerase (DNA) II binding protein 1, transcript variant X6	Genetic Information Processing	Replication and repair	ko03440//Homologous recombination	K10728	GO:0000794//condensed nuclear chromosome;GO:0001673//male germ cell nucleus;GO:0005654//nucleoplasm;GO:0005694//chromosome;GO:0005886//plasma membrane;GO:0015629//actin cytoskeleton;GO:0016604//nuclear body;GO:0016605//PML body;GO:0043231//intracellular membrane-bounded organelle	GO:0042802//identical protein binding	GO:0006270//DNA replication initiation;GO:0006974//cellular response to DNA damage stimulus;GO:0007095//mitotic G2 DNA damage checkpoint;GO:0010212//response to ionizing radiation;GO:0033314//mitotic DNA replication checkpoint
ncbi_100125973	16.09	36.855	1.1957	1.40762e-15	1.0909e-13	RBM38	RNA binding motif protein 38	-	-	-	-	GO:0005634//nucleus;GO:0005829//cytosol;GO:1990904//ribonucleoprotein complex	GO:0003676//nucleic acid binding;GO:0003723//RNA binding;GO:0003729//mRNA binding;GO:0003730//mRNA 3'-UTR binding	GO:0006397//mRNA processing;GO:0010830//regulation of myotube differentiation;GO:0043484//regulation of RNA splicing;GO:0051252//regulation of RNA metabolic process;GO:0070935//3'-UTR-mediated mRNA stabilization
ncbi_100512998	3.95	9.985	1.33791	1.72919e-15	1.32794e-13	MYO1G	myosin IG, transcript variant X1	-	-	-	-	GO:0001891//phagocytic cup;GO:0005623//cell;GO:0005737//cytoplasm;GO:0005886//plasma membrane;GO:0005902//microvillus;GO:0015629//actin cytoskeleton;GO:0016459//myosin complex;GO:0030027//lamellipodium;GO:0030175//filopodium;GO:0031256//leading edge membrane;GO:0031982//vesicle	GO:0000146//microfilament motor activity;GO:0000166//nucleotide binding;GO:0003774//motor activity;GO:0003779//actin binding;GO:0005515//protein binding;GO:0005524//ATP binding;GO:0005546//phosphatidylinositol-4,5-bisphosphate binding;GO:0005547//phosphatidylinositol-3,4,5-trisphosphate binding;GO:0030898//actin-dependent ATPase activity;GO:0043325//phosphatidylinositol-3,4-bisphosphate binding;G…	GO:0002456//T cell mediated immunity;GO:0006887//exocytosis;GO:0006909//phagocytosis;GO:0007015//actin filament organization;GO:0030050//vesicle transport along actin filament;GO:0031589//cell-substrate adhesion;GO:0038096//Fc-gamma receptor signaling pathway involved in phagocytosis;GO:0071976//cell gliding
ncbi_100154055	3.0275	6.64	1.13306	1.95567e-15	1.49507e-13	SLC45A4	solute carrier family 45 member 4, transcript variant X1	-	-	-	-	GO:0016020//membrane;GO:0016021//integral component of membrane	GO:0008506//sucrose:proton symporter activity	GO:0015770//sucrose transport;GO:0055085//transmembrane transport
ncbi_100510887	2.58	7.4575	1.53132	1.98474e-15	1.51046e-13	LOC100510887	leucine-rich repeat extensin-like protein 2	-	-	-	-	GO:0016020//membrane;GO:0016021//integral component of membrane	-	-
ncbi_110255957	1.6825	4.84	1.5244	2.47366e-15	1.8741e-13	TMC8	transmembrane channel like 8, transcript variant X1	-	-	-	-	GO:0005737//cytoplasm;GO:0005783//endoplasmic reticulum;GO:0005794//Golgi apparatus;GO:0005887//integral component of plasma membrane;GO:0016020//membrane;GO:0016021//integral component of membrane;GO:0031965//nuclear membrane	GO:0005216//ion channel activity;GO:0008381//mechanically-gated ion channel activity;GO:0043120//tumor necrosis factor binding	GO:0001558//regulation of cell growth;GO:0031333//negative regulation of protein complex assembly;GO:0032091//negative regulation of protein binding;GO:0034220//ion transmembrane transport;GO:0055069//zinc ion homeostasis;GO:1902041//regulation of extrinsic apoptotic signaling pathway via death domain receptors
ncbi_100512361	0.655	2.2125	1.75611	2.69245e-15	2.03076e-13	PPFIA4	PTPRF interacting protein alpha 4, transcript variant X1	-	-	-	-	GO:0045202//synapse;GO:0048786//presynaptic active zone	GO:0005515//protein binding	GO:0050808//synapse organization
ncbi_100155165	9.375	19.3225	1.04339	3.40952e-15	2.53761e-13	PIK3AP1	phosphoinositide-3-kinase adaptor protein 1	Environmental Information Processing;Organismal Systems	Signal transduction;Immune system	ko04151//PI3K-Akt signaling pathway;ko04662//B cell receptor signaling pathway	K12230;K12230	GO:0005737//cytoplasm;GO:0005829//cytosol;GO:0005886//plasma membrane;GO:0016020//membrane	GO:0005102//receptor binding;GO:0036312//phosphatidylinositol 3-kinase regulatory subunit binding;GO:0042802//identical protein binding	GO:0014068//positive regulation of phosphatidylinositol 3-kinase signaling;GO:0034134//toll-like receptor 2 signaling pathway;GO:0034142//toll-like receptor 4 signaling pathway;GO:0034154//toll-like receptor 7 signaling pathway;GO:0034162//toll-like receptor 9 signaling pathway;GO:0050727//regulation of inflammatory response
ncbi_397105	2.0975	9.9225	2.24203	3.47865e-15	2.57771e-13	POU2F2	POU class 2 homeobox 2	-	-	-	-	GO:0005634//nucleus	GO:0001228//transcriptional activator activity, RNA polymerase II transcription regulatory region sequence-specific binding;GO:0003677//DNA binding;GO:0003700//transcription factor activity, sequence-specific DNA binding;GO:0043565//sequence-specific DNA binding	GO:0006355//regulation of transcription, DNA-templated;GO:0030154//cell differentiation;GO:0045944//positive regulation of transcription from RNA polymerase II promoter
ncbi_396578	3.6925	11.39	1.6251	3.50788e-15	2.58802e-13	SLC23A1	solute carrier family 23 member 1, transcript variant X2	-	-	-	-	GO:0005737//cytoplasm;GO:0005886//plasma membrane;GO:0009925//basal plasma membrane;GO:0016020//membrane;GO:0016021//integral component of membrane;GO:0016324//apical plasma membrane;GO:0043229//intracellular organelle	GO:0008520//L-ascorbate:sodium symporter activity;GO:0015081//sodium ion transmembrane transporter activity;GO:0015229//L-ascorbic acid transporter activity;GO:0022857//transmembrane transporter activity;GO:0033300//dehydroascorbic acid transporter activity;GO:0070890//sodium-dependent L-ascorbate transmembrane transporter activity	GO:0006814//sodium ion transport;GO:0007420//brain development;GO:0009636//response to toxic substance;GO:0015882//L-ascorbic acid transport;GO:0030324//lung development;GO:0035725//sodium ion transmembrane transport;GO:0055085//transmembrane transport;GO:0070837//dehydroascorbic acid transport;GO:0070904//transepithelial L-ascorbic acid transport
ncbi_100623585	1.3775	13.1875	3.25905	3.66427e-15	2.69165e-13	CR1	complement C3b/C4b receptor 1 (Knops blood group)	Human Diseases;Organismal Systems;Organismal Systems;Organismal Systems	Infectious diseases;Immune system;Immune system;Immune system	ko05169//Epstein-Barr virus infection;ko04640//Hematopoietic cell lineage;ko04610//Complement and coagulation cascades;ko04662//B cell receptor signaling pathway	K04012;K04012;K04012;K04012	GO:0016020//membrane;GO:0016021//integral component of membrane	-	-
ncbi_100516472	0.64	2.27	1.82655	4.40863e-15	3.21794e-13	KIAA1755	KIAA1755 ortholog, transcript variant X1	-	-	-	-	-	-	-
ncbi_100515264	7.5075	19.5225	1.37873	4.41883e-15	3.21794e-13	CAMK2N1	calcium/calmodulin dependent protein kinase II inhibitor 1	-	-	-	-	-	GO:0004860//protein kinase inhibitor activity	GO:0006469//negative regulation of protein kinase activity
ncbi_100156254	50.5875	107.655	1.08956	4.60693e-15	3.34052e-13	LCP1	lymphocyte cytosolic protein 1, transcript variant X1	-	-	-	-	GO:0001725//stress fiber;GO:0001726//ruffle;GO:0001891//phagocytic cup;GO:0002102//podosome;GO:0005737//cytoplasm;GO:0005829//cytosol;GO:0005884//actin filament;GO:0005886//plasma membrane;GO:0005925//focal adhesion;GO:0015629//actin cytoskeleton;GO:0030175//filopodium;GO:0032432//actin filament bundle;GO:0048471//perinuclear region of cytoplasm	GO:0003779//actin binding;GO:0005178//integrin binding;GO:0005509//calcium ion binding;GO:0005515//protein binding;GO:0042802//identical protein binding;GO:0051015//actin filament binding;GO:0051020//GTPase binding	GO:0002286//T cell activation involved in immune response;GO:0010737//protein kinase A signaling;GO:0016477//cell migration;GO:0022617//extracellular matrix disassembly;GO:0033157//regulation of intracellular protein transport;GO:0051017//actin filament bundle assembly;GO:0051639//actin filament network formation;GO:0071803//positive regulation of podosome assembly
ncbi_100518681	12.5025	25.9	1.05074	4.81446e-15	3.47366e-13	SVIL	supervillin, transcript variant X6	-	-	-	-	-	GO:0003779//actin binding;GO:0051015//actin filament binding	GO:0007010//cytoskeleton organization
ncbi_100156549	6.9475	21.81	1.65042	5.25867e-15	3.76463e-13	BCL6	B-cell CLL/lymphoma 6	Human Diseases;Environmental Information Processing	Cancers;Signal transduction	ko05202//Transcriptional misregulation in cancers;ko04068//FoxO signaling pathway	K15618;K15618	GO:0005634//nucleus;GO:0005654//nucleoplasm;GO:0005657//replication fork;GO:0005794//Golgi apparatus	GO:0000977//RNA polymerase II regulatory region sequence-specific DNA binding;GO:0000978//RNA polymerase II core promoter proximal region sequence-specific DNA binding;GO:0001161//intronic transcription regulatory region sequence-specific DNA binding;GO:0001227//transcriptional repressor activity, RNA polymerase II transcription regulatory region sequence-specific binding;GO:0003676//nucleic acid…	GO:0000122//negative regulation of transcription from RNA polymerase II promoter;GO:0000902//cell morphogenesis;GO:0001953//negative regulation of cell-matrix adhesion;GO:0002467//germinal center formation;GO:0002829//negative regulation of type 2 immune response;GO:0006357//regulation of transcription from RNA polymerase II promoter;GO:0006974//cellular response to DNA damage stimulus;GO:0007266…
ncbi_100625267	0.21	1.855	3.14296	5.42978e-15	3.85446e-13	SYT12	synaptotagmin 12, transcript variant X1	-	-	-	-	GO:0005886//plasma membrane;GO:0008021//synaptic vesicle;GO:0016020//membrane;GO:0016021//integral component of membrane;GO:0070382//exocytic vesicle	GO:0000149//SNARE binding;GO:0001786//phosphatidylserine binding;GO:0005509//calcium ion binding;GO:0005544//calcium-dependent phospholipid binding;GO:0019905//syntaxin binding;GO:0030276//clathrin binding	GO:0014059//regulation of dopamine secretion;GO:0016192//vesicle-mediated transport;GO:0017156//calcium ion regulated exocytosis;GO:0017158//regulation of calcium ion-dependent exocytosis;GO:0046928//regulation of neurotransmitter secretion;GO:0048791//calcium ion-regulated exocytosis of neurotransmitter;GO:0060291//long-term synaptic potentiation;GO:0071277//cellular response to calcium ion
ncbi_100516374	5.4075	14.2525	1.39818	6.1245e-15	4.32943e-13	MAP4K1	mitogen-activated protein kinase kinase kinase kinase 1	Environmental Information Processing	Signal transduction	ko04010//MAPK signaling pathway	K04408	GO:0005737//cytoplasm	GO:0000166//nucleotide binding;GO:0004672//protein kinase activity;GO:0004674//protein serine/threonine kinase activity;GO:0005524//ATP binding;GO:0008349//MAP kinase kinase kinase kinase activity;GO:0016301//kinase activity;GO:0016740//transferase activity	GO:0000165//MAPK cascade;GO:0000185//activation of MAPKKK activity;GO:0006468//protein phosphorylation;GO:0007257//activation of JUN kinase activity;GO:0007346//regulation of mitotic cell cycle;GO:0008283//cell proliferation;GO:0016310//phosphorylation;GO:0018105//peptidyl-serine phosphorylation;GO:0023014//signal transduction by protein phosphorylation;GO:0031098//stress-activated protein kinase…
ncbi_100621356	1.8525	4.13	1.15667	6.26977e-15	4.41366e-13	PADI2	peptidyl arginine deiminase 2, transcript variant X2	-	-	-	-	GO:0005634//nucleus;GO:0005737//cytoplasm;GO:0035327//transcriptionally active chromatin	GO:0004668//protein-arginine deiminase activity;GO:0005509//calcium ion binding;GO:0030331//estrogen receptor binding;GO:0042803//protein homodimerization activity	GO:0010848//regulation of chromatin disassembly;GO:0018101//protein citrullination;GO:0030520//intracellular estrogen receptor signaling pathway;GO:0036413//histone H3-R26 citrullination;GO:0036414//histone citrullination;GO:0048096//chromatin-mediated maintenance of transcription;GO:0070100//negative regulation of chemokine-mediated signaling pathway;GO:1901624//negative regulation of lymphocyte…
ncbi_100625272	6.41	17.3475	1.43633	7.29519e-15	5.1142e-13	SUOX	sulfite oxidase	Metabolism;Metabolism	Global and overview maps;Energy metabolism	ko01100//Metabolic pathways;ko00920//Sulfur metabolism	K00387;K00387	GO:0005739//mitochondrion	GO:0008482//sulfite oxidase activity;GO:0016491//oxidoreductase activity;GO:0020037//heme binding;GO:0030151//molybdenum ion binding;GO:0043546//molybdopterin cofactor binding;GO:0046872//metal ion binding	GO:0006790//sulfur compound metabolic process;GO:0042128//nitrate assimilation;GO:0055114//oxidation-reduction process
ncbi_100524667	2.89	5.82	1.00995	7.45613e-15	5.20543e-13	PLIN4	perilipin 4, transcript variant X1	Organismal Systems	Endocrine system	ko03320//PPAR signaling pathway	K20254	-	-	-
ncbi_100156890	0.125	0.855	2.774	9.02419e-15	6.27423e-13	FCRL4	Fc receptor like 4, transcript variant X1	-	-	-	-	GO:0016020//membrane;GO:0016021//integral component of membrane	-	-
ncbi_397140	0.095	1.675	4.14009	9.29284e-15	6.43453e-13	OVGP1	oviductal glycoprotein 1	-	-	-	-	-	GO:0008061//chitin binding	GO:0005975//carbohydrate metabolic process
ncbi_397672	3.115	7.485	1.26477	1.08257e-14	7.40486e-13	CILP	cartilage intermediate layer protein	-	-	-	-	GO:0005615//extracellular space	-	GO:0010629//negative regulation of gene expression;GO:0043569//negative regulation of insulin-like growth factor receptor signaling pathway;GO:0060392//negative regulation of SMAD protein import into nucleus;GO:0071560//cellular response to transforming growth factor beta stimulus
ncbi_100523213	0.3025	4.6125	3.93054	1.20254e-14	8.19231e-13	LOC100523213	immunoglobulin lambda-like polypeptide 5, transcript variant X2	-	-	-	-	GO:0009897//external side of plasma membrane;GO:0042571//immunoglobulin complex, circulating	GO:0003823//antigen binding;GO:0034987//immunoglobulin receptor binding	GO:0006910//phagocytosis, recognition;GO:0006911//phagocytosis, engulfment;GO:0006958//complement activation, classical pathway;GO:0042742//defense response to bacterium;GO:0045087//innate immune response;GO:0050853//B cell receptor signaling pathway;GO:0050871//positive regulation of B cell activation
ncbi_100157105	6.8875	16.145	1.22904	1.23441e-14	8.37563e-13	RASSF2	Ras association domain family member 2, transcript variant X4	Environmental Information Processing	Signal transduction	ko04392//Hippo signaling pathway - multiple species	K09851	GO:0000776//kinetochore;GO:0005634//nucleus;GO:0005654//nucleoplasm;GO:0005737//cytoplasm;GO:0005794//Golgi apparatus;GO:0005829//cytosol;GO:0005886//plasma membrane;GO:0032991//macromolecular complex	GO:0004672//protein kinase activity	GO:0001501//skeletal system development;GO:0001503//ossification;GO:0006468//protein phosphorylation;GO:0007165//signal transduction;GO:0031954//positive regulation of protein autophosphorylation;GO:0033137//negative regulation of peptidyl-serine phosphorylation;GO:0038168//epidermal growth factor receptor signaling pathway via I-kappaB kinase/NF-kappaB cascade;GO:0042981//regulation of apoptotic…
ncbi_100511593	6.2025	14.3975	1.2149	1.28432e-14	8.67943e-13	GRAP	GRB2-related adaptor protein, transcript variant X2	-	-	-	-	-	GO:0005515//protein binding	-
ncbi_100517917	110.64	284.113	1.36059	1.29717e-14	8.73137e-13	ADAMDEC1	ADAM like decysin 1, transcript variant X1	-	-	-	-	GO:0005576//extracellular region	GO:0004222//metalloendopeptidase activity;GO:0008237//metallopeptidase activity	GO:0006508//proteolysis
ncbi_100515283	35.7	72.2975	1.01802	1.37213e-14	9.16292e-13	GM2A	GM2 ganglioside activator, transcript variant X1	Cellular Processes	Transport and catabolism	ko04142//Lysosome	K12383	-	GO:0008047//enzyme activator activity	GO:0006689//ganglioside catabolic process;GO:0043085//positive regulation of catalytic activity
MSTRG.1463	1.9475	0.76	-1.35755	1.4504e-14	9.64742e-13	--	-	-	-	-	-	-	-	-
ncbi_100037964	662.17	1362.77	1.04126	1.54256e-14	1.02183e-12	SELENOP	selenoprotein P	-	-	-	-	-	-	-
ncbi_100626336	0.13	1.1825	3.18526	1.54832e-14	1.02183e-12	ITGAD	integrin subunit alpha D, transcript variant X1	Cellular Processes	Cell motility	ko04810//Regulation of actin cytoskeleton	K06594	-	-	-
ncbi_106510295	0.001	2.4575	11.263	1.85768e-14	1.21179e-12	HOXC9	homeobox C9	-	-	-	-	GO:0005634//nucleus;GO:0005654//nucleoplasm;GO:0016235//aggresome	GO:0000978//RNA polymerase II core promoter proximal region sequence-specific DNA binding;GO:0003677//DNA binding;GO:0003700//transcription factor activity, sequence-specific DNA binding;GO:0043565//sequence-specific DNA binding	GO:0006351//transcription, DNA-templated;GO:0006355//regulation of transcription, DNA-templated;GO:0007275//multicellular organism development;GO:0009952//anterior/posterior pattern specification;GO:0009954//proximal/distal pattern formation;GO:0045944//positive regulation of transcription from RNA polymerase II promoter;GO:0048704//embryonic skeletal system morphogenesis;GO:0048706//embryonic sk…
ncbi_100623437	0.05	0.5675	3.50462	2.09331e-14	1.36025e-12	DSC3	desmocollin 3, transcript variant X1	-	-	-	-	-	-	-
ncbi_100157175	11.9225	32.7025	1.45571	2.10973e-14	1.36567e-12	MYBL2	MYB proto-oncogene like 2	Human Diseases;Cellular Processes	Infectious diseases;Cell growth and death	ko05166//HTLV-I infection;ko04218//Cellular senescence	K21769;K21769	GO:0005634//nucleus;GO:0005654//nucleoplasm;GO:0031523//Myb complex	GO:0000978//RNA polymerase II core promoter proximal region sequence-specific DNA binding;GO:0000981//RNA polymerase II transcription factor activity, sequence-specific DNA binding;GO:0001228//transcriptional activator activity, RNA polymerase II transcription regulatory region sequence-specific binding;GO:0003677//DNA binding	GO:0000278//mitotic cell cycle;GO:0045893//positive regulation of transcription, DNA-templated;GO:0045944//positive regulation of transcription from RNA polymerase II promoter;GO:0090307//mitotic spindle assembly;GO:1990830//cellular response to leukemia inhibitory factor
ncbi_100522108	22.1625	47.3	1.09372	2.12682e-14	1.36916e-12	BASP1	brain abundant membrane attached signal protein 1, transcript variant X1	-	-	-	-	-	-	-
ncbi_100155736	0.3725	1.7475	2.22998	2.13134e-14	1.36916e-12	LIPG	lipase G, endothelial type	Metabolism;Metabolism;Organismal Systems	Global and overview maps;Lipid metabolism;Digestive system	ko01100//Metabolic pathways;ko00561//Glycerolipid metabolism;ko04979//Cholesterol metabolism	K22284;K22284;K22284	GO:0005576//extracellular region;GO:0005615//extracellular space;GO:0005769//early endosome;GO:0005794//Golgi apparatus;GO:0009986//cell surface	GO:0004465//lipoprotein lipase activity;GO:0004620//phospholipase activity;GO:0005515//protein binding;GO:0008970//phosphatidylcholine 1-acylhydrolase activity;GO:0016298//lipase activity;GO:0046872//metal ion binding;GO:0052689//carboxylic ester hydrolase activity	GO:0006629//lipid metabolic process;GO:0010983//positive regulation of high-density lipoprotein particle clearance;GO:0016042//lipid catabolic process;GO:0032376//positive regulation of cholesterol transport;GO:0034375//high-density lipoprotein particle remodeling;GO:0042632//cholesterol homeostasis;GO:0043691//reverse cholesterol transport;GO:0050746//regulation of lipoprotein metabolic process;…
ncbi_100627308	5.8975	14.5325	1.30111	2.39296e-14	1.5314e-12	BTK	Bruton tyrosine kinase	Organismal Systems;Organismal Systems;Environmental Information Processing;Organismal Systems;Organismal Systems;Human Diseases	Development;Immune system;Signal transduction;Immune system;Immune system;Immune diseases	ko04380//Osteoclast differentiation;ko04611//Platelet activation;ko04064//NF-kappa B signaling pathway;ko04662//B cell receptor signaling pathway;ko04664//Fc epsilon RI signaling pathway;ko05340//Primary immunodeficiency	K07370;K07370;K07370;K07370;K07370;K07370	GO:0005634//nucleus;GO:0005737//cytoplasm;GO:0005829//cytosol;GO:0005886//plasma membrane;GO:0031410//cytoplasmic vesicle;GO:0045121//membrane raft	GO:0000166//nucleotide binding;GO:0004672//protein kinase activity;GO:0004713//protein tyrosine kinase activity;GO:0004715//non-membrane spanning protein tyrosine kinase activity;GO:0005515//protein binding;GO:0005524//ATP binding;GO:0005547//phosphatidylinositol-3,4,5-trisphosphate binding;GO:0016301//kinase activity;GO:0016740//transferase activity;GO:0042802//identical protein binding	GO:0001818//negative regulation of cytokine production;GO:0002344//B cell affinity maturation;GO:0006468//protein phosphorylation;GO:0007249//I-kappaB kinase/NF-kappaB signaling;GO:0016310//phosphorylation;GO:0018108//peptidyl-tyrosine phosphorylation;GO:0030889//negative regulation of B cell proliferation;GO:0035556//intracellular signal transduction;GO:0048469//cell maturation;GO:0098761//cellu…
ncbi_100526019	9.5225	22.6525	1.25026	2.7322e-14	1.73536e-12	INPP5D	inositol polyphosphate-5-phosphatase D, transcript variant X1	Metabolism;Environmental Information Processing;Organismal Systems;Metabolism;Organismal Systems;Organismal Systems	Global and overview maps;Signal transduction;Immune system;Carbohydrate metabolism;Immune system;Immune system	ko01100//Metabolic pathways;ko04070//Phosphatidylinositol signaling system;ko04666//Fc gamma R-mediated phagocytosis;ko00562//Inositol phosphate metabolism;ko04662//B cell receptor signaling pathway;ko04664//Fc epsilon RI signaling pathway	K03084;K03084;K03084;K03084;K03084;K03084	GO:0005829//cytosol	GO:0016787//hydrolase activity	GO:0008340//determination of adult lifespan;GO:0009968//negative regulation of signal transduction;GO:0016064//immunoglobulin mediated immune response;GO:0030853//negative regulation of granulocyte differentiation;GO:0030889//negative regulation of B cell proliferation;GO:0035556//intracellular signal transduction;GO:0043065//positive regulation of apoptotic process;GO:0045409//negative regulatio…
ncbi_100512136	1.3375	3.2025	1.25966	2.93221e-14	1.84849e-12	TMEM72	transmembrane protein 72, transcript variant X1	-	-	-	-	GO:0016020//membrane;GO:0016021//integral component of membrane	-	-
ncbi_100524265	5.3175	60.65	3.51169	3.09226e-14	1.94214e-12	CXCL13	C-X-C motif chemokine ligand 13	Environmental Information Processing;Organismal Systems	Signaling molecules and interaction;Immune system	ko04060//Cytokine-cytokine receptor interaction;ko04062//Chemokine signaling pathway	K10032;K10032	GO:0005576//extracellular region;GO:0005615//extracellular space	GO:0005125//cytokine activity;GO:0008009//chemokine activity;GO:0045236//CXCR chemokine receptor binding	GO:0006935//chemotaxis;GO:0006952//defense response;GO:0006954//inflammatory response;GO:0006955//immune response;GO:0007165//signal transduction;GO:0030593//neutrophil chemotaxis;GO:0030595//leukocyte chemotaxis;GO:0060326//cell chemotaxis;GO:0070098//chemokine-mediated signaling pathway;GO:0071222//cellular response to lipopolysaccharide
ncbi_100154962	3.565	8.6525	1.27921	3.1795e-14	1.98954e-12	PTPRR	protein tyrosine phosphatase, receptor type R	Environmental Information Processing	Signal transduction	ko04010//MAPK signaling pathway	K04458	-	-	-
ncbi_100513927	5.25	12.3225	1.23091	3.31951e-14	2.06949e-12	NDRG4	NDRG family member 4, transcript variant X9	-	-	-	-	GO:0005737//cytoplasm;GO:0016323//basolateral plasma membrane;GO:0031253//cell projection membrane	-	GO:0008542//visual learning;GO:0010642//negative regulation of platelet-derived growth factor receptor signaling pathway;GO:0014912//negative regulation of smooth muscle cell migration;GO:0048278//vesicle docking;GO:0048662//negative regulation of smooth muscle cell proliferation;GO:0060973//cell migration involved in heart development;GO:0070374//positive regulation of ERK1 and ERK2 cascade;GO:2…
ncbi_100522792	4.18	9.1875	1.13617	3.4426e-14	2.13833e-12	PRKCB	protein kinase C beta, transcript variant X1	Human Diseases;Environmental Information Processing;Environmental Information Processing;Human Diseases;Environmental Information Processing;Cellular Processes;Environmental Information Processing;Human Diseases;Organismal Systems;Human Diseases;Environmental Information Processing;Organismal Systems;Organismal Systems;Environmental Information Processing;Human Diseases;Human Diseases;Organismal …	Cancers;Signal transduction;Signal transduction;Infectious diseases;Signal transduction;Cellular community - eukaryotes;Signal transduction;Cancers;Immune system;Cancers;Signal transduction;Endocrine system;Nervous system;Signal transduction;Cancers;Infectious diseases;Nervous system;Signal transduction;Circulatory system;Immune system;Nervous system;Endocrine system;Immune system;Nervous system;…	ko05200//Pathways in cancer;ko04010//MAPK signaling pathway;ko04014//Ras signaling pathway;ko05163//Human cytomegalovirus infection;ko04015//Rap1 signaling pathway;ko04510//Focal adhesion;ko04020//Calcium signaling pathway;ko05205//Proteoglycans in cancer;ko04062//Chemokine signaling pathway;ko05225//Hepatocellular carcinoma;ko04150//mTOR signaling pathway;ko04921//Oxytocin signaling pathway;ko04…	K19662;K19662;K19662;K19662;K19662;K19662;K19662;K19662;K19662;K19662;K19662;K19662;K19662;K19662;K19662;K19662;K19662;K19662;K19662;K19662;K19662;K19662;K19662;K19662;K19662;K19662;K19662;K19662;K19662;K19662;K19662;K19662;K19662;K19662;K19662;K19662;K19662;K19662;K19662;K19662;K19662;K19662;K19662;K19662;K19662;K19662;K19662;K19662;K19662;K19662;K19662;K19662;K19662;K19662;K19662;K19662;K19662;…	GO:0005623//cell;GO:0005634//nucleus;GO:0005654//nucleoplasm;GO:0005737//cytoplasm;GO:0005829//cytosol;GO:0005886//plasma membrane;GO:0008091//spectrin;GO:0044305//calyx of Held;GO:0099523//presynaptic cytosol	GO:0000166//nucleotide binding;GO:0003682//chromatin binding;GO:0004672//protein kinase activity;GO:0004674//protein serine/threonine kinase activity;GO:0004697//protein kinase C activity;GO:0004698//calcium-dependent protein kinase C activity;GO:0005080//protein kinase C binding;GO:0005246//calcium channel regulator activity;GO:0005524//ATP binding;GO:0008270//zinc ion binding;GO:0016301//kinase…	GO:0006357//regulation of transcription from RNA polymerase II promoter;GO:0006468//protein phosphorylation;GO:0006816//calcium ion transport;GO:0006874//cellular calcium ion homeostasis;GO:0010827//regulation of glucose transport;GO:0010829//negative regulation of glucose transport;GO:0016310//phosphorylation;GO:0030949//positive regulation of vascular endothelial growth factor receptor signalin…
ncbi_100525553	6.45	14.4925	1.16794	3.56018e-14	2.20327e-12	DNAJB5	DnaJ heat shock protein family (Hsp40) member B5, transcript variant X2	-	-	-	-	GO:0005634//nucleus;GO:0005829//cytosol	GO:0051082//unfolded protein binding;GO:0051087//chaperone binding	GO:0000122//negative regulation of transcription from RNA polymerase II promoter;GO:0006457//protein folding;GO:0006986//response to unfolded protein;GO:0051085//chaperone mediated protein folding requiring cofactor
ncbi_100513005	3.73	13.5575	1.86184	3.86188e-14	2.38126e-12	THBS4	thrombospondin 4	Environmental Information Processing;Human Diseases;Cellular Processes;Cellular Processes;Environmental Information Processing;Human Diseases	Signal transduction;Infectious diseases;Cellular community - eukaryotes;Transport and catabolism;Signaling molecules and interaction;Infectious diseases	ko04151//PI3K-Akt signaling pathway;ko05165//Human papillomavirus infection;ko04510//Focal adhesion;ko04145//Phagosome;ko04512//ECM-receptor interaction;ko05144//Malaria	K04659;K04659;K04659;K04659;K04659;K04659	GO:0005576//extracellular region;GO:0005604//basement membrane;GO:0005615//extracellular space;GO:0005783//endoplasmic reticulum;GO:0016529//sarcoplasmic reticulum	GO:0005178//integrin binding;GO:0005509//calcium ion binding;GO:0008201//heparin binding	GO:0001938//positive regulation of endothelial cell proliferation;GO:0007155//cell adhesion;GO:0016525//negative regulation of angiogenesis;GO:0034103//regulation of tissue remodeling;GO:0034976//response to endoplasmic reticulum stress;GO:0048266//behavioral response to pain;GO:0050731//positive regulation of peptidyl-tyrosine phosphorylation;GO:0051451//myoblast migration;GO:0071603//endothelia…
ncbi_100627594	3.2325	6.9275	1.09968	3.89168e-14	2.3909e-12	TMEM154	transmembrane protein 154, transcript variant X1	-	-	-	-	GO:0016020//membrane;GO:0016021//integral component of membrane	-	-
ncbi_100520045	1.615	5.145	1.67164	4.15185e-14	2.5415e-12	FCMR	Fc fragment of IgM receptor	-	-	-	-	GO:0016020//membrane;GO:0016021//integral component of membrane	-	-
ncbi_100038011	1.7925	6.545	1.86842	4.51569e-14	2.75009e-12	CD72	CD72 molecule	Organismal Systems	Immune system	ko04662//B cell receptor signaling pathway	K06504	GO:0005887//integral component of plasma membrane;GO:0016020//membrane;GO:0016021//integral component of membrane	GO:0004888//transmembrane signaling receptor activity	-
ncbi_396948	13.55	27.18	1.00425	4.52516e-14	2.75009e-12	HSD11B2	hydroxysteroid 11-beta dehydrogenase 2	Metabolism;Organismal Systems	Lipid metabolism;Excretory system	ko00140//Steroid hormone biosynthesis;ko04960//Aldosterone-regulated sodium reabsorption	K00071;K00071	-	GO:0016491//oxidoreductase activity	GO:0007565//female pregnancy;GO:0055114//oxidation-reduction process
ncbi_100624581	0.9875	4.6725	2.24234	5.2073e-14	3.14205e-12	LAMP3	lysosomal associated membrane protein 3, transcript variant X3	Cellular Processes	Transport and catabolism	ko04142//Lysosome	K06562	-	-	-
ncbi_100622673	2.535	0.715	-1.82597	5.48967e-14	3.30064e-12	C18H7orf31	chromosome 18 C7orf31 homolog	-	-	-	-	GO:0005813//centrosome	-	-
ncbi_100217377	3.02	7.6125	1.33382	6.12879e-14	3.67184e-12	C1QTNF1	C1q and TNF related 1, transcript variant X1	-	-	-	-	GO:0005576//extracellular region;GO:0005581//collagen trimer;GO:0005615//extracellular space;GO:0005623//cell;GO:0005887//integral component of plasma membrane	GO:0005515//protein binding;GO:0005518//collagen binding;GO:0042802//identical protein binding	GO:0007204//positive regulation of cytosolic calcium ion concentration;GO:0010544//negative regulation of platelet activation;GO:0010628//positive regulation of gene expression;GO:0010906//regulation of glucose metabolic process;GO:0043410//positive regulation of MAPK cascade;GO:0051897//positive regulation of protein kinase B signaling;GO:0090331//negative regulation of platelet aggregation;GO:2…
ncbi_100625799	0.565	1.73	1.61445	6.26048e-14	3.72433e-12	DGKB	diacylglycerol kinase beta, transcript variant X1	Metabolism;Environmental Information Processing;Environmental Information Processing;Metabolism;Human Diseases;Metabolism	Global and overview maps;Signal transduction;Signal transduction;Lipid metabolism;Cancers;Lipid metabolism	ko01100//Metabolic pathways;ko04072//Phospholipase D signaling pathway;ko04070//Phosphatidylinositol signaling system;ko00564//Glycerophospholipid metabolism;ko05231//Choline metabolism in cancer;ko00561//Glycerolipid metabolism	K00901;K00901;K00901;K00901;K00901;K00901	GO:0005886//plasma membrane	GO:0000166//nucleotide binding;GO:0003951//NAD+ kinase activity;GO:0004143//diacylglycerol kinase activity;GO:0005509//calcium ion binding;GO:0005524//ATP binding;GO:0008289//lipid binding;GO:0016301//kinase activity;GO:0016740//transferase activity	GO:0007165//signal transduction;GO:0007205//protein kinase C-activating G-protein coupled receptor signaling pathway;GO:0009617//response to bacterium;GO:0016310//phosphorylation;GO:0035556//intracellular signal transduction;GO:0046339//diacylglycerol metabolic process;GO:0046486//glycerolipid metabolic process;GO:0046834//lipid phosphorylation;GO:0050804//modulation of synaptic transmission
ncbi_100525658	4.9925	15.895	1.67074	7.4396e-14	4.41025e-12	UBE2T	ubiquitin conjugating enzyme E2 T, transcript variant X1	Genetic Information Processing	Replication and repair	ko03460//Fanconi anemia pathway	K13960	GO:0005654//nucleoplasm;GO:0005730//nucleolus	GO:0000166//nucleotide binding;GO:0003682//chromatin binding;GO:0004842//ubiquitin-protein transferase activity;GO:0005524//ATP binding;GO:0016740//transferase activity;GO:0031625//ubiquitin protein ligase binding;GO:0061631//ubiquitin conjugating enzyme activity	GO:0006281//DNA repair;GO:0006513//protein monoubiquitination;GO:0006974//cellular response to DNA damage stimulus;GO:0035519//protein K29-linked ubiquitination;GO:0044314//protein K27-linked ubiquitination;GO:0051865//protein autoubiquitination;GO:0070534//protein K63-linked ubiquitination;GO:0070936//protein K48-linked ubiquitination;GO:0070979//protein K11-linked ubiquitination;GO:0085020//pro…
ncbi_100523414	1.77	6.13	1.79214	9.21895e-14	5.42698e-12	MAPK4	mitogen-activated protein kinase 4, transcript variant X1	Organismal Systems	Immune system	ko04657//IL-17 signaling pathway	K06855	GO:0005634//nucleus;GO:0005737//cytoplasm	GO:0000166//nucleotide binding;GO:0004672//protein kinase activity;GO:0004674//protein serine/threonine kinase activity;GO:0004707//MAP kinase activity;GO:0005524//ATP binding;GO:0016301//kinase activity;GO:0019901//protein kinase binding;GO:0042803//protein homodimerization activity;GO:0046982//protein heterodimerization activity	GO:0000165//MAPK cascade;GO:0006468//protein phosphorylation;GO:0010468//regulation of gene expression;GO:0016310//phosphorylation;GO:0035556//intracellular signal transduction;GO:0071310//cellular response to organic substance
ncbi_100154487	2.4075	5.7125	1.24659	1.11094e-13	6.44684e-12	MYZAP	myocardial zonula adherens protein, transcript variant X1	-	-	-	-	GO:0030864//cortical actin cytoskeleton;GO:0031234//extrinsic component of cytoplasmic side of plasma membrane;GO:0031674//I band	-	GO:0035556//intracellular signal transduction
ncbi_110255205	3.5875	10.0075	1.48003	1.11422e-13	6.44684e-12	LOC110255205	ABI gene family member 3-like	-	-	-	-	GO:0030027//lamellipodium	GO:0005515//protein binding;GO:0017124//SH3 domain binding	GO:0030334//regulation of cell migration
ncbi_100525094	17.3825	38.63	1.15209	1.12282e-13	6.4744e-12	SASH3	SAM and SH3 domain containing 3	-	-	-	-	GO:0005634//nucleus;GO:0005737//cytoplasm	GO:0005515//protein binding	GO:0002639//positive regulation of immunoglobulin production;GO:0002726//positive regulation of T cell cytokine production;GO:0002821//positive regulation of adaptive immune response;GO:0030890//positive regulation of B cell proliferation;GO:0032729//positive regulation of interferon-gamma production;GO:0032733//positive regulation of interleukin-10 production;GO:0032743//positive regulation of i…
ncbi_110261113	2.0275	5.3625	1.4032	1.24465e-13	7.12825e-12	E2F2	E2F transcription factor 2	Human Diseases;Human Diseases;Human Diseases;Human Diseases;Human Diseases;Cellular Processes;Human Diseases;Human Diseases;Human Diseases;Human Diseases;Human Diseases;Cellular Processes;Human Diseases;Human Diseases;Human Diseases;Human Diseases;Human Diseases;Human Diseases;Human Diseases;Human Diseases;Human Diseases	Cancers;Infectious diseases;Infectious diseases;Infectious diseases;Cancers;Cell growth and death;Endocrine and metabolic diseases;Cancers;Cancers;Cancers;Infectious diseases;Cell growth and death;Cancers;Cancers;Drug resistance;Cancers;Cancers;Cancers;Cancers;Cancers;Cancers	ko05200//Pathways in cancer;ko05166//HTLV-I infection;ko05163//Human cytomegalovirus infection;ko05167//Kaposi sarcoma-associated herpesvirus infection;ko05225//Hepatocellular carcinoma;ko04218//Cellular senescence;ko04934//Cushing syndrome;ko05226//Gastric cancer;ko05224//Breast cancer;ko05206//MicroRNAs in cancer;ko05161//Hepatitis B;ko04110//Cell cycle;ko05215//Prostate cancer;ko05222//Small c…	K09389;K09389;K09389;K09389;K09389;K09389;K09389;K09389;K09389;K09389;K09389;K09389;K09389;K09389;K09389;K09389;K09389;K09389;K09389;K09389;K09389	GO:0005634//nucleus;GO:0005667//transcription factor complex;GO:0090575//RNA polymerase II transcription factor complex	GO:0000977//RNA polymerase II regulatory region sequence-specific DNA binding;GO:0000981//RNA polymerase II transcription factor activity, sequence-specific DNA binding;GO:0000987//core promoter proximal region sequence-specific DNA binding;GO:0001228//transcriptional activator activity, RNA polymerase II transcription regulatory region sequence-specific binding;GO:0003677//DNA binding;GO:0003700…	GO:0000122//negative regulation of transcription from RNA polymerase II promoter;GO:0006355//regulation of transcription, DNA-templated;GO:0045944//positive regulation of transcription from RNA polymerase II promoter;GO:0051726//regulation of cell cycle;GO:0072332//intrinsic apoptotic signaling pathway by p53 class mediator;GO:1903671//negative regulation of sprouting angiogenesis;GO:1990086//len…
ncbi_100622923	1.295	3.11	1.26396	1.30422e-13	7.4191e-12	PPM1L	protein phosphatase, Mg2+/Mn2+ dependent 1L, transcript variant X1	-	-	-	-	-	GO:0003824//catalytic activity;GO:0004721//phosphoprotein phosphatase activity;GO:0004722//protein serine/threonine phosphatase activity;GO:0004724//magnesium-dependent protein serine/threonine phosphatase activity;GO:0016787//hydrolase activity;GO:0043169//cation binding;GO:0046872//metal ion binding	GO:0006470//protein dephosphorylation
ncbi_100525536	0.955	3.3	1.78889	1.32596e-13	7.5175e-12	SCIMP	SLP adaptor and CSK interacting membrane protein	-	-	-	-	GO:0001726//ruffle;GO:0001772//immunological synapse;GO:0005739//mitochondrion;GO:0016020//membrane;GO:0016021//integral component of membrane;GO:0030175//filopodium;GO:0031256//leading edge membrane;GO:0031259//uropod membrane;GO:0043235//receptor complex;GO:0045335//phagocytic vesicle;GO:0097197//tetraspanin-enriched microdomain	GO:0008017//microtubule binding;GO:0060090//binding, bridging	GO:0002367//cytokine production involved in immune response;GO:0002732//positive regulation of dendritic cell cytokine production;GO:0031666//positive regulation of lipopolysaccharide-mediated signaling pathway;GO:0032735//positive regulation of interleukin-12 production;GO:0032755//positive regulation of interleukin-6 production;GO:0032874//positive regulation of stress-activated MAPK cascade;GO…
ncbi_100522031	0.705	2.695	1.93459	1.40886e-13	7.93423e-12	CDC6	cell division cycle 6, transcript variant X1	Cellular Processes	Cell growth and death	ko04110//Cell cycle	K02213	GO:0000922//spindle pole;GO:0005634//nucleus;GO:0051233//spindle midzone	GO:0003688//DNA replication origin binding;GO:0019900//kinase binding	GO:0000278//mitotic cell cycle;GO:0006270//DNA replication initiation;GO:0030071//regulation of mitotic metaphase/anaphase transition;GO:0032467//positive regulation of cytokinesis;GO:0033314//mitotic DNA replication checkpoint;GO:0051301//cell division;GO:0051984//positive regulation of chromosome segregation
ncbi_100739142	0.345	1.36	1.97894	1.4322e-13	8.03887e-12	SCN11A	sodium voltage-gated channel alpha subunit 11	-	-	-	-	GO:0001518//voltage-gated sodium channel complex;GO:0005886//plasma membrane;GO:0016020//membrane;GO:0016021//integral component of membrane;GO:0030424//axon;GO:0044299//C-fiber	GO:0005216//ion channel activity;GO:0005244//voltage-gated ion channel activity;GO:0005248//voltage-gated sodium channel activity;GO:0005261//cation channel activity;GO:0005272//sodium channel activity	GO:0006811//ion transport;GO:0006814//sodium ion transport;GO:0019228//neuronal action potential;GO:0034765//regulation of ion transmembrane transport;GO:0035725//sodium ion transmembrane transport;GO:0051930//regulation of sensory perception of pain;GO:0055085//transmembrane transport;GO:0086010//membrane depolarization during action potential
ncbi_100513278	0.835	3.54	2.0839	1.47904e-13	8.27431e-12	CCDC181	coiled-coil domain containing 181	-	-	-	-	-	GO:0008017//microtubule binding	-
ncbi_100512974	2.1525	5.7475	1.41692	1.55084e-13	8.64737e-12	BMP3	bone morphogenetic protein 3	Environmental Information Processing	Signaling molecules and interaction	ko04060//Cytokine-cytokine receptor interaction	K05496	GO:0005576//extracellular region	GO:0008083//growth factor activity	GO:0007165//signal transduction
ncbi_100156083	1.2175	5.3075	2.12411	1.65811e-13	9.15484e-12	HTRA4	HtrA serine peptidase 4	-	-	-	-	GO:0005576//extracellular region	GO:0004252//serine-type endopeptidase activity;GO:0005515//protein binding;GO:0005520//insulin-like growth factor binding	GO:0006508//proteolysis
ncbi_100157186	1.2175	2.945	1.27435	1.67883e-13	9.23904e-12	CHST11	carbohydrate sulfotransferase 11, transcript variant X3	Metabolism	Glycan biosynthesis and metabolism	ko00532//Glycosaminoglycan biosynthesis - chondroitin sulfate / dermatan sulfate	K01017	GO:0000139//Golgi membrane;GO:0005794//Golgi apparatus;GO:0016021//integral component of membrane	GO:0001537//N-acetylgalactosamine 4-O-sulfotransferase activity;GO:0008146//sulfotransferase activity;GO:0016740//transferase activity;GO:0047756//chondroitin 4-sulfotransferase activity;GO:0050659//N-acetylgalactosamine 4-sulfate 6-O-sulfotransferase activity	GO:0001701//in utero embryonic development;GO:0002063//chondrocyte development;GO:0005975//carbohydrate metabolic process;GO:0007585//respiratory gaseous exchange;GO:0009791//post-embryonic development;GO:0016051//carbohydrate biosynthetic process;GO:0030166//proteoglycan biosynthetic process;GO:0030204//chondroitin sulfate metabolic process;GO:0030206//chondroitin sulfate biosynthetic process;GO…
ncbi_100522267	0.765	2.32	1.60059	1.74847e-13	9.59104e-12	LOC100522267	multidrug resistance protein 1-like	-	-	-	-	-	-	-
ncbi_100316853	10.1175	27.01	1.41664	1.91393e-13	1.04647e-11	RRM2	ribonucleotide reductase regulatory subunit M2, transcript variant X1	Metabolism;Metabolism;Metabolism;Cellular Processes;Metabolism;Metabolism	Global and overview maps;Nucleotide metabolism;Nucleotide metabolism;Cell growth and death;Xenobiotics biodegradation and metabolism;Metabolism of other amino acids	ko01100//Metabolic pathways;ko00230//Purine metabolism;ko00240//Pyrimidine metabolism;ko04115//p53 signaling pathway;ko00983//Drug metabolism - other enzymes;ko00480//Glutathione metabolism	K10808;K10808;K10808;K10808;K10808;K10808	GO:0005829//cytosol;GO:0005971//ribonucleoside-diphosphate reductase complex	GO:0004748//ribonucleoside-diphosphate reductase activity, thioredoxin disulfide as acceptor;GO:0008199//ferric iron binding;GO:0016491//oxidoreductase activity;GO:0042802//identical protein binding;GO:0042803//protein homodimerization activity	GO:0009262//deoxyribonucleotide metabolic process;GO:0009263//deoxyribonucleotide biosynthetic process;GO:0051290//protein heterotetramerization;GO:0055114//oxidation-reduction process
ncbi_100522888	0.9175	7.9725	3.11925	1.94761e-13	1.06145e-11	FCAMR	Fc fragment of IgA and IgM receptor	-	-	-	-	-	-	-
ncbi_100516921	163.615	81.7975	-1.00018	1.99423e-13	1.08336e-11	CFI	complement factor I	Organismal Systems;Human Diseases	Immune system;Infectious diseases	ko04610//Complement and coagulation cascades;ko05150//Staphylococcus aureus infection	K01333;K01333	GO:0016020//membrane	GO:0004252//serine-type endopeptidase activity;GO:0005044//scavenger receptor activity;GO:0005515//protein binding;GO:0008233//peptidase activity;GO:0008236//serine-type peptidase activity;GO:0016787//hydrolase activity	GO:0006508//proteolysis;GO:0006897//endocytosis
ncbi_100152093	27.515	10.5475	-1.38332	2.20597e-13	1.19454e-11	PENK	proenkephalin	-	-	-	-	GO:0005576//extracellular region;GO:0005886//plasma membrane;GO:0030425//dendrite;GO:0043025//neuronal cell body;GO:0043679//axon terminus	GO:0001515//opioid peptide activity;GO:0031628//opioid receptor binding	GO:0001662//behavioral fear response;GO:0001964//startle response;GO:0002118//aggressive behavior;GO:0007218//neuropeptide signaling pathway;GO:0007268//synaptic transmission;GO:0007600//sensory perception;GO:0007626//locomotory behavior;GO:0009617//response to bacterium;GO:0019233//sensory perception of pain
ncbi_100513737	0.065	0.9975	3.93981	2.26413e-13	1.22212e-11	PLA2G2F	phospholipase A2 group IIF	Metabolism;Environmental Information Processing;Organismal Systems;Metabolism;Organismal Systems;Metabolism;Metabolism;Organismal Systems;Metabolism;Metabolism	Global and overview maps;Signal transduction;Circulatory system;Lipid metabolism;Digestive system;Lipid metabolism;Lipid metabolism;Digestive system;Lipid metabolism;Lipid metabolism	ko01100//Metabolic pathways;ko04014//Ras signaling pathway;ko04270//Vascular smooth muscle contraction;ko00564//Glycerophospholipid metabolism;ko04972//Pancreatic secretion;ko00590//Arachidonic acid metabolism;ko00565//Ether lipid metabolism;ko04975//Fat digestion and absorption;ko00591//Linoleic acid metabolism;ko00592//alpha-Linolenic acid metabolism	K01047;K01047;K01047;K01047;K01047;K01047;K01047;K01047;K01047;K01047	GO:0005576//extracellular region	GO:0004623//phospholipase A2 activity;GO:0005509//calcium ion binding;GO:0005543//phospholipid binding;GO:0016787//hydrolase activity;GO:0047498//calcium-dependent phospholipase A2 activity	GO:0006629//lipid metabolic process;GO:0006644//phospholipid metabolic process;GO:0016042//lipid catabolic process;GO:0042130//negative regulation of T cell proliferation;GO:0050482//arachidonic acid secretion
ncbi_494560	69.9125	169.968	1.28164	2.69295e-13	1.44896e-11	HSPB6	heat shock protein family B (small) member 6	-	-	-	-	GO:0005576//extracellular region;GO:0005634//nucleus;GO:0005730//nucleolus;GO:0005737//cytoplasm;GO:0005794//Golgi apparatus;GO:0005829//cytosol	GO:0005212//structural constituent of eye lens;GO:0051082//unfolded protein binding;GO:0051087//chaperone binding	GO:0045766//positive regulation of angiogenesis;GO:0061077//chaperone-mediated protein folding
ncbi_397576	61.3975	176.673	1.52483	3.14527e-13	1.68162e-11	APOE	apolipoprotein E	Human Diseases;Organismal Systems	Neurodegenerative diseases;Digestive system	ko05010//Alzheimer disease;ko04979//Cholesterol metabolism	K04524;K04524	GO:0005576//extracellular region;GO:0005615//extracellular space;GO:0005623//cell;GO:0005783//endoplasmic reticulum;GO:0005794//Golgi apparatus;GO:0005886//plasma membrane;GO:0031012//extracellular matrix;GO:0034361//very-low-density lipoprotein particle;GO:0034362//low-density lipoprotein particle;GO:0034363//intermediate-density lipoprotein particle;GO:0034364//high-density lipoprotein particle…	GO:0001540//beta-amyloid binding;GO:0005102//receptor binding;GO:0005319//lipid transporter activity;GO:0005543//phospholipid binding;GO:0008201//heparin binding;GO:0008289//lipid binding;GO:0016209//antioxidant activity;GO:0042802//identical protein binding;GO:0042803//protein homodimerization activity;GO:0043395//heparan sulfate proteoglycan binding;GO:0044877//macromolecular complex binding;GO…	GO:0001937//negative regulation of endothelial cell proliferation;GO:0002021//response to dietary excess;GO:0006629//lipid metabolic process;GO:0006641//triglyceride metabolic process;GO:0006707//cholesterol catabolic process;GO:0006869//lipid transport;GO:0006874//cellular calcium ion homeostasis;GO:0006898//receptor-mediated endocytosis;GO:0006979//response to oxidative stress;GO:0007186//G-pro…
ncbi_100624545	0.11	0.92	3.06413	3.30373e-13	1.76078e-11	COLQ	collagen like tail subunit of asymmetric acetylcholinesterase	-	-	-	-	GO:0005615//extracellular space;GO:0005886//plasma membrane;GO:0030054//cell junction;GO:0031012//extracellular matrix;GO:0031594//neuromuscular junction	GO:0005201//extracellular matrix structural constituent;GO:0008201//heparin binding	GO:0008582//regulation of synaptic growth at neuromuscular junction;GO:0030198//extracellular matrix organization;GO:0071340//skeletal muscle acetylcholine-gated channel clustering;GO:0090150//establishment of protein localization to membrane
MSTRG.8615	0.8025	3.495	2.12272	3.68681e-13	1.95876e-11	--	-	-	-	-	-	-	-	-
ncbi_733659	20.6425	55.51	1.42713	4.02119e-13	2.12972e-11	PYGM	glycogen phosphorylase, muscle associated	Metabolism;Cellular Processes;Organismal Systems;Human Diseases;Organismal Systems;Metabolism	Global and overview maps;Cell growth and death;Endocrine system;Endocrine and metabolic diseases;Endocrine system;Carbohydrate metabolism	ko01100//Metabolic pathways;ko04217//Necroptosis;ko04910//Insulin signaling pathway;ko04931//Insulin resistance;ko04922//Glucagon signaling pathway;ko00500//Starch and sucrose metabolism	K00688;K00688;K00688;K00688;K00688;K00688	GO:0005634//nucleus;GO:0005737//cytoplasm	GO:0003676//nucleic acid binding;GO:0003723//RNA binding;GO:0004645//phosphorylase activity;GO:0008184//glycogen phosphorylase activity;GO:0008270//zinc ion binding;GO:0016740//transferase activity;GO:0016757//transferase activity, transferring glycosyl groups;GO:0030170//pyridoxal phosphate binding;GO:0045131//pre-mRNA branch point binding	GO:0000398//mRNA splicing, via spliceosome;GO:0005975//carbohydrate metabolic process;GO:0005980//glycogen catabolic process
ncbi_100521919	0.21	1.28	2.60768	4.08884e-13	2.15878e-11	ADARB2	adenosine deaminase, RNA specific B2 (inactive), transcript variant X1	-	-	-	-	GO:0005634//nucleus;GO:0005730//nucleolus;GO:0005737//cytoplasm	GO:0003723//RNA binding;GO:0003725//double-stranded RNA binding;GO:0003726//double-stranded RNA adenosine deaminase activity;GO:0004000//adenosine deaminase activity;GO:0008251//tRNA-specific adenosine deaminase activity	GO:0006382//adenosine to inosine editing;GO:0006396//RNA processing
ncbi_100525219	6.855	14.2325	1.05396	4.24421e-13	2.23383e-11	CDC14A	cell division cycle 14A, transcript variant X13	Cellular Processes	Cell growth and death	ko04110//Cell cycle	K06639	GO:0005654//nucleoplasm;GO:0005813//centrosome;GO:0005829//cytosol;GO:0016604//nuclear body;GO:0032426//stereocilium tip;GO:0060091//kinocilium;GO:1902636//kinociliary basal body	GO:0004725//protein tyrosine phosphatase activity;GO:0008138//protein tyrosine/serine/threonine phosphatase activity;GO:0016791//phosphatase activity	GO:0006470//protein dephosphorylation;GO:0007605//sensory perception of sound;GO:0016311//dephosphorylation;GO:0035335//peptidyl-tyrosine dephosphorylation
ncbi_100628082	0.6475	2.9425	2.18409	4.2824e-13	2.23997e-11	CLCNKA	chloride channel protein ClC-Ka, transcript variant X1	Organismal Systems	Excretory system	ko04966//Collecting duct acid secretion	K05018	GO:0005887//integral component of plasma membrane;GO:0016020//membrane;GO:0016021//integral component of membrane	GO:0005247//voltage-gated chloride channel activity	GO:0006811//ion transport;GO:0006821//chloride transport;GO:0055085//transmembrane transport;GO:1902476//chloride transmembrane transport
ncbi_100523827	4.4425	15.0275	1.75816	4.40251e-13	2.29569e-11	TIMD4	T-cell immunoglobulin and mucin domain containing 4, transcript variant X5	-	-	-	-	GO:0016020//membrane;GO:0016021//integral component of membrane	-	-
ncbi_396785	3.9825	9.4625	1.24855	4.71185e-13	2.44944e-11	CD1.1	CD1 antigen	Cellular Processes;Organismal Systems	Cellular community - eukaryotes;Immune system	ko04530//Tight junction;ko04640//Hematopoietic cell lineage	K06448;K06448	GO:0005615//extracellular space;GO:0009897//external side of plasma membrane;GO:0016020//membrane;GO:0016021//integral component of membrane	GO:0030883//endogenous lipid antigen binding;GO:0030884//exogenous lipid antigen binding;GO:0071723//lipopeptide binding	GO:0001916//positive regulation of T cell mediated cytotoxicity;GO:0048006//antigen processing and presentation, endogenous lipid antigen via MHC class Ib;GO:0048007//antigen processing and presentation, exogenous lipid antigen via MHC class Ib
ncbi_733625	5.855	14.865	1.34418	4.97462e-13	2.57811e-11	SFN	stratifin	Cellular Processes;Cellular Processes;Organismal Systems	Cell growth and death;Cell growth and death;Excretory system	ko04110//Cell cycle;ko04115//p53 signaling pathway;ko04960//Aldosterone-regulated sodium reabsorption	K06644;K06644;K06644	-	-	-
ncbi_100623590	0.2875	4.015	3.80377	5.01301e-13	2.59006e-11	PKP1	plakophilin 1	-	-	-	-	GO:0005634//nucleus;GO:0005654//nucleoplasm;GO:0005737//cytoplasm;GO:0005886//plasma membrane;GO:0005911//cell-cell junction;GO:0005912//adherens junction;GO:0030057//desmosome;GO:1990124//messenger ribonucleoprotein complex	GO:0005515//protein binding;GO:0005521//lamin binding;GO:0045296//cadherin binding	GO:0007043//cell-cell junction assembly;GO:0007155//cell adhesion;GO:0010628//positive regulation of gene expression;GO:0045110//intermediate filament bundle assembly;GO:0098609//cell-cell adhesion;GO:1902373//negative regulation of mRNA catabolic process
ncbi_100153104	3.905	8.0575	1.04501	5.04293e-13	2.59044e-11	POLH	DNA polymerase eta, transcript variant X2	Human Diseases;Genetic Information Processing	Drug resistance;Replication and repair	ko01524//Platinum drug resistance;ko03460//Fanconi anemia pathway	K03509;K03509	GO:0005634//nucleus;GO:0005654//nucleoplasm;GO:0005657//replication fork;GO:0005829//cytosol;GO:0035861//site of double-strand break	GO:0003684//damaged DNA binding;GO:0003887//DNA-directed DNA polymerase activity	GO:0000731//DNA synthesis involved in DNA repair;GO:0006281//DNA repair;GO:0006290//pyrimidine dimer repair;GO:0006301//postreplication repair;GO:0009314//response to radiation;GO:0010225//response to UV-C;GO:0042276//error-prone translesion synthesis;GO:0071494//cellular response to UV-C
ncbi_100520876	3.93	8.285	1.07597	5.35305e-13	2.7406e-11	SNX10	sorting nexin 10, transcript variant X2	-	-	-	-	GO:0005634//nucleus;GO:0005783//endoplasmic reticulum;GO:0005813//centrosome;GO:0030141//secretory granule;GO:0031313//extrinsic component of endosome membrane;GO:0090651//apical cytoplasm	GO:0005545//1-phosphatidylinositol binding;GO:0035091//phosphatidylinositol binding;GO:0051117//ATPase binding	GO:0001696//gastric acid secretion;GO:0006897//endocytosis;GO:0007032//endosome organization;GO:0030282//bone mineralization;GO:0030316//osteoclast differentiation;GO:0044691//tooth eruption;GO:0045453//bone resorption;GO:0055074//calcium ion homeostasis;GO:0060271//cilium morphogenesis;GO:0061512//protein localization to cilium;GO:0071539//protein localization to centrosome;GO:0097178//ruffle as…
ncbi_100623369	7.29	16.05	1.13858	6.01782e-13	3.06238e-11	SEMA7A	semaphorin 7A (John Milton Hagen blood group), transcript variant X1	Organismal Systems	Development	ko04360//Axon guidance	K06529	GO:0005615//extracellular space;GO:0005887//integral component of plasma membrane;GO:0009897//external side of plasma membrane;GO:0016020//membrane;GO:0016021//integral component of membrane	GO:0005178//integrin binding;GO:0005515//protein binding;GO:0030215//semaphorin receptor binding;GO:0045499//chemorepellent activity	GO:0001755//neural crest cell migration;GO:0001934//positive regulation of protein phosphorylation;GO:0007229//integrin-mediated signaling pathway;GO:0021988//olfactory lobe development;GO:0030335//positive regulation of cell migration;GO:0031175//neuron projection development;GO:0045773//positive regulation of axon extension;GO:0048675//axon extension;GO:0048843//negative regulation of axon exte…
ncbi_397565	26.99	57.1375	1.08201	6.11458e-13	3.10228e-11	CNN2	calponin 2	-	-	-	-	GO:0016020//membrane;GO:0016021//integral component of membrane	GO:0003779//actin binding;GO:0005515//protein binding;GO:0005516//calmodulin binding	GO:0031032//actomyosin structure organization
ncbi_100156643	2.37	5.845	1.30232	6.29082e-13	3.18214e-11	PHF19	PHD finger protein 19, transcript variant X1	-	-	-	-	GO:0005634//nucleus;GO:0035098//ESC/E(Z) complex	GO:0003677//DNA binding;GO:0003682//chromatin binding;GO:0035064//methylated histone binding;GO:0046872//metal ion binding	GO:0000122//negative regulation of transcription from RNA polymerase II promoter;GO:0006325//chromatin organization;GO:0006355//regulation of transcription, DNA-templated;GO:0019827//stem cell population maintenance;GO:0048863//stem cell differentiation;GO:0061087//positive regulation of histone H3-K27 methylation
ncbi_100689266	12.24	6.1025	-1.00413	6.33789e-13	3.18687e-11	PITX1	paired like homeodomain 1	-	-	-	-	GO:0005634//nucleus;GO:0005667//transcription factor complex;GO:0005737//cytoplasm	GO:0000978//RNA polymerase II core promoter proximal region sequence-specific DNA binding;GO:0001085//RNA polymerase II transcription factor binding;GO:0001228//transcriptional activator activity, RNA polymerase II transcription regulatory region sequence-specific binding;GO:0003677//DNA binding;GO:0003700//transcription factor activity, sequence-specific DNA binding;GO:0043565//sequence-specific…	GO:0001501//skeletal system development;GO:0006355//regulation of transcription, DNA-templated;GO:0007275//multicellular organism development;GO:0009653//anatomical structure morphogenesis;GO:0014707//branchiomeric skeletal muscle development;GO:0021983//pituitary gland development;GO:0035116//embryonic hindlimb morphogenesis;GO:0035137//hindlimb morphogenesis;GO:0045892//negative regulation of t…
ncbi_100515333	5.56	12.4425	1.16212	6.55794e-13	3.28773e-11	IKZF1	IKAROS family zinc finger 1, transcript variant X12	-	-	-	-	GO:0005634//nucleus;GO:0005654//nucleoplasm;GO:0031618//nuclear pericentric heterochromatin;GO:0032991//macromolecular complex	GO:0003676//nucleic acid binding;GO:0003677//DNA binding;GO:0003700//transcription factor activity, sequence-specific DNA binding;GO:0019904//protein domain specific binding;GO:0044212//transcription regulatory region DNA binding	GO:0030098//lymphocyte differentiation;GO:0030218//erythrocyte differentiation;GO:0045944//positive regulation of transcription from RNA polymerase II promoter
ncbi_100624788	85.7825	35.32	-1.2802	6.5822e-13	3.29013e-11	LOC100624788	UDP-glucuronosyltransferase 2A1, transcript variant X2	Metabolism;Human Diseases;Metabolism;Metabolism;Metabolism;Metabolism;Metabolism;Metabolism;Metabolism;Metabolism	Global and overview maps;Cancers;Xenobiotics biodegradation and metabolism;Metabolism of cofactors and vitamins;Xenobiotics biodegradation and metabolism;Lipid metabolism;Xenobiotics biodegradation and metabolism;Metabolism of cofactors and vitamins;Carbohydrate metabolism;Carbohydrate metabolism	ko01100//Metabolic pathways;ko05204//Chemical carcinogenesis;ko00983//Drug metabolism - other enzymes;ko00830//Retinol metabolism;ko00980//Metabolism of xenobiotics by cytochrome P450;ko00140//Steroid hormone biosynthesis;ko00982//Drug metabolism - cytochrome P450;ko00860//Porphyrin and chlorophyll metabolism;ko00040//Pentose and glucuronate interconversions;ko00053//Ascorbate and aldarate metabo…	K00699;K00699;K00699;K00699;K00699;K00699;K00699;K00699;K00699;K00699	GO:0016020//membrane;GO:0016021//integral component of membrane;GO:0043231//intracellular membrane-bounded organelle	GO:0008194//UDP-glycosyltransferase activity;GO:0015020//glucuronosyltransferase activity;GO:0016740//transferase activity;GO:0016757//transferase activity, transferring glycosyl groups;GO:0016758//transferase activity, transferring hexosyl groups	-
ncbi_100511571	56.8675	140.127	1.30106	6.93742e-13	3.45745e-11	TSPAN1	tetraspanin 1	-	-	-	-	GO:0005654//nucleoplasm;GO:0005737//cytoplasm;GO:0005886//plasma membrane;GO:0005887//integral component of plasma membrane;GO:0016020//membrane;GO:0016021//integral component of membrane;GO:0030054//cell junction;GO:0031982//vesicle;GO:0043231//intracellular membrane-bounded organelle;GO:0048471//perinuclear region of cytoplasm	-	GO:0050821//protein stabilization
ncbi_100627119	0.1225	1.74	3.82823	7.55608e-13	3.74369e-11	ZBTB32	zinc finger and BTB domain containing 32, transcript variant X3	-	-	-	-	GO:0005634//nucleus	GO:0000977//RNA polymerase II regulatory region sequence-specific DNA binding;GO:0001227//transcriptional repressor activity, RNA polymerase II transcription regulatory region sequence-specific binding;GO:0003676//nucleic acid binding;GO:0003677//DNA binding;GO:0005515//protein binding	GO:0000122//negative regulation of transcription from RNA polymerase II promoter
ncbi_100738984	1.1675	2.495	1.09562	7.65339e-13	3.78082e-11	SLC20A2	solute carrier family 20 member 2	-	-	-	-	GO:0005887//integral component of plasma membrane;GO:0016020//membrane;GO:0016021//integral component of membrane	GO:0005315//inorganic phosphate transmembrane transporter activity;GO:0015319//sodium:inorganic phosphate symporter activity	GO:0006817//phosphate ion transport;GO:0035435//phosphate ion transmembrane transport;GO:0035725//sodium ion transmembrane transport;GO:0055085//transmembrane transport
ncbi_100621002	0.52	5.9025	3.50474	7.70495e-13	3.79164e-11	CNR2	cannabinoid receptor 2, transcript variant X1	Environmental Information Processing	Signaling molecules and interaction	ko04080//Neuroactive ligand-receptor interaction	K04278	GO:0005783//endoplasmic reticulum;GO:0016020//membrane;GO:0016021//integral component of membrane	GO:0004930//G-protein coupled receptor activity;GO:0004949//cannabinoid receptor activity	GO:0007165//signal transduction;GO:0007186//G-protein coupled receptor signaling pathway;GO:0030595//leukocyte chemotaxis;GO:0038171//cannabinoid signaling pathway
ncbi_100155350	3.2325	7.56	1.22574	8.07866e-13	3.9562e-11	JPH2	junctophilin 2	-	-	-	-	GO:0005783//endoplasmic reticulum;GO:0005789//endoplasmic reticulum membrane;GO:0005886//plasma membrane;GO:0030314//junctional membrane complex	-	GO:0048167//regulation of synaptic plasticity
ncbi_100155269	4.935	10.02	1.02176	9.73453e-13	4.68561e-11	LY9	lymphocyte antigen 9, transcript variant X1	-	-	-	-	GO:0005886//plasma membrane;GO:0009986//cell surface;GO:0016020//membrane;GO:0016021//integral component of membrane	-	GO:0032740//positive regulation of interleukin-17 production;GO:0072540//T-helper 17 cell lineage commitment
ncbi_102165492	11.135	23.1425	1.05544	1.01278e-12	4.86108e-11	LPXN	leupaxin	-	-	-	-	GO:0002102//podosome;GO:0005634//nucleus;GO:0005737//cytoplasm;GO:0005829//cytosol;GO:0005856//cytoskeleton;GO:0005886//plasma membrane;GO:0005925//focal adhesion;GO:0016607//nuclear speck;GO:0030054//cell junction;GO:0042995//cell projection;GO:0048471//perinuclear region of cytoplasm	GO:0003712//transcription cofactor activity;GO:0046872//metal ion binding	GO:0007155//cell adhesion;GO:0007162//negative regulation of cell adhesion;GO:0033628//regulation of cell adhesion mediated by integrin;GO:0050859//negative regulation of B cell receptor signaling pathway;GO:1903506//regulation of nucleic acid-templated transcription
ncbi_100523704	1.2175	2.72	1.15968	1.1199e-12	5.3298e-11	ANKRD33B	ankyrin repeat domain 33B	-	-	-	-	-	GO:0005515//protein binding	-
ncbi_100157138	12.495	29.6	1.24425	1.16827e-12	5.52885e-11	PNP	purine nucleoside phosphorylase, transcript variant X3	Metabolism;Metabolism;Metabolism;Metabolism	Global and overview maps;Nucleotide metabolism;Nucleotide metabolism;Metabolism of cofactors and vitamins	ko01100//Metabolic pathways;ko00230//Purine metabolism;ko00240//Pyrimidine metabolism;ko00760//Nicotinate and nicotinamide metabolism	K03783;K03783;K03783;K03783	GO:0005737//cytoplasm;GO:0005829//cytosol	GO:0001882//nucleoside binding;GO:0002060//purine nucleobase binding;GO:0003824//catalytic activity;GO:0004731//purine-nucleoside phosphorylase activity;GO:0008144//drug binding;GO:0016740//transferase activity;GO:0016757//transferase activity, transferring glycosyl groups;GO:0016763//transferase activity, transferring pentosyl groups;GO:0042301//phosphate ion binding;GO:0042802//identical protei…	GO:0006139//nucleobase-containing compound metabolic process;GO:0006148//inosine catabolic process;GO:0006738//nicotinamide riboside catabolic process;GO:0006955//immune response;GO:0009116//nucleoside metabolic process;GO:0009165//nucleotide biosynthetic process;GO:0034418//urate biosynthetic process;GO:0042102//positive regulation of T cell proliferation;GO:0042493//response to drug;GO:0046638/…
ncbi_100521862	7.815	16.73	1.09812	1.32268e-12	6.23937e-11	TNS4	tensin 4	-	-	-	-	GO:0005925//focal adhesion	GO:0005515//protein binding	GO:0008104//protein localization
ncbi_100499568	1.5225	4.98	1.7097	1.3258e-12	6.23937e-11	HOXA5	homeobox A5	-	-	-	-	GO:0005634//nucleus	GO:0003677//DNA binding;GO:0003700//transcription factor activity, sequence-specific DNA binding;GO:0043565//sequence-specific DNA binding	GO:0006355//regulation of transcription, DNA-templated;GO:0007275//multicellular organism development
ncbi_100511886	0.2375	6.95	4.87101	1.35198e-12	6.34493e-11	FGFBP1	fibroblast growth factor binding protein 1	-	-	-	-	-	GO:0019838//growth factor binding	GO:0007267//cell-cell signaling;GO:0090050//positive regulation of cell migration involved in sprouting angiogenesis;GO:1903589//positive regulation of blood vessel endothelial cell proliferation involved in sprouting angiogenesis
ncbi_110255660	19.325	41.7525	1.11139	1.46205e-12	6.84245e-11	LMOD1	leiomodin 1	-	-	-	-	GO:0005829//cytosol;GO:0005856//cytoskeleton;GO:0005865//striated muscle thin filament;GO:0030016//myofibril	GO:0003779//actin binding;GO:0005523//tropomyosin binding	GO:0006936//muscle contraction;GO:0007015//actin filament organization;GO:0030239//myofibril assembly;GO:0030838//positive regulation of actin filament polymerization;GO:0045010//actin nucleation;GO:0051694//pointed-end actin filament capping
ncbi_641343	12.2075	4.1925	-1.54189	1.62335e-12	7.5764e-11	SLC34A3	solute carrier family 34 member 3, transcript variant X1	Organismal Systems	Endocrine system	ko04928//Parathyroid hormone synthesis, secretion and action	K14683	-	-	-
ncbi_397460	15.71	36.5875	1.21967	1.65846e-12	7.71891e-11	TNC	tenascin C	Environmental Information Processing;Human Diseases;Cellular Processes;Human Diseases;Environmental Information Processing	Signal transduction;Infectious diseases;Cellular community - eukaryotes;Cancers;Signaling molecules and interaction	ko04151//PI3K-Akt signaling pathway;ko05165//Human papillomavirus infection;ko04510//Focal adhesion;ko05206//MicroRNAs in cancer;ko04512//ECM-receptor interaction	K06252;K06252;K06252;K06252;K06252	GO:0005576//extracellular region;GO:0005604//basement membrane;GO:0005614//interstitial matrix	GO:0003674//molecular_function;GO:0005515//protein binding;GO:0045545//syndecan binding	GO:0007155//cell adhesion;GO:0007528//neuromuscular junction development;GO:0008150//biological_process;GO:0008284//positive regulation of cell proliferation;GO:0009611//response to wounding;GO:0010628//positive regulation of gene expression;GO:0014012//peripheral nervous system axon regeneration;GO:0042127//regulation of cell proliferation;GO:0060739//mesenchymal-epithelial cell signaling involv…
ncbi_100515383	0.6225	2.605	2.06514	1.79582e-12	8.31245e-11	LOC100515383	sialic acid-binding Ig-like lectin 5, transcript variant X1	-	-	-	-	-	-	-
ncbi_397302	15.9175	38.9975	1.29277	1.8825e-12	8.68984e-11	CD247	CD247 molecule	Organismal Systems;Organismal Systems;Human Diseases;Organismal Systems;Organismal Systems	Immune system;Immune system;Infectious diseases;Immune system;Immune system	ko04659//Th17 cell differentiation;ko04650//Natural killer cell mediated cytotoxicity;ko05142//Chagas disease (American trypanosomiasis);ko04660//T cell receptor signaling pathway;ko04658//Th1 and Th2 cell differentiation	K06453;K06453;K06453;K06453;K06453	GO:0005737//cytoplasm;GO:0005886//plasma membrane;GO:0016020//membrane;GO:0016021//integral component of membrane;GO:0042101//T cell receptor complex	GO:0004888//transmembrane signaling receptor activity;GO:0042802//identical protein binding;GO:1990782//protein tyrosine kinase binding	GO:0007166//cell surface receptor signaling pathway
ncbi_100157565	0.625	8.58	3.77905	1.99978e-12	9.20608e-11	VPREB3	V-set pre-B cell surrogate light chain 3	-	-	-	-	-	-	-
ncbi_397661	13.5575	28.7475	1.08435	2.01305e-12	9.24198e-11	PKIG	cAMP-dependent protein kinase inhibitor gamma	-	-	-	-	GO:0005634//nucleus;GO:0005737//cytoplasm	GO:0004860//protein kinase inhibitor activity;GO:0004862//cAMP-dependent protein kinase inhibitor activity	GO:0000122//negative regulation of transcription from RNA polymerase II promoter;GO:0006469//negative regulation of protein kinase activity;GO:0042308//negative regulation of protein import into nucleus;GO:2000480//negative regulation of cAMP-dependent protein kinase activity
ncbi_100510975	5.3275	13.595	1.35155	2.04831e-12	9.37836e-11	LOC100510975	coiled-coil domain-containing protein 3	-	-	-	-	-	-	-
MSTRG.15994	19.9025	4.2475	-2.22826	2.15651e-12	9.79414e-11	IGHV3-23	immunoglobulin heavy chain, partial [Sus scrofa]	-	-	-	-	-	-	-
ncbi_100738064	3.2175	36.085	3.48739	2.31559e-12	1.04884e-10	PLA2G2A	phospholipase A2 group IIA	-	-	-	-	GO:0005576//extracellular region;GO:0005615//extracellular space;GO:0005783//endoplasmic reticulum	GO:0004623//phospholipase A2 activity;GO:0005509//calcium ion binding;GO:0005543//phospholipid binding;GO:0016787//hydrolase activity	GO:0006629//lipid metabolic process;GO:0006644//phospholipid metabolic process;GO:0016042//lipid catabolic process;GO:0046473//phosphatidic acid metabolic process;GO:0050482//arachidonic acid secretion;GO:0070374//positive regulation of ERK1 and ERK2 cascade
ncbi_100153159	5.1	15.03	1.55928	2.34231e-12	1.05811e-10	TINAG	tubulointerstitial nephritis antigen, transcript variant X1	-	-	-	-	GO:0005604//basement membrane;GO:0005615//extracellular space;GO:0005764//lysosome	GO:0008234//cysteine-type peptidase activity	GO:0006508//proteolysis;GO:0007155//cell adhesion
ncbi_100522631	28.6475	57.765	1.01179	2.50147e-12	1.127e-10	PTPRC	protein tyrosine phosphatase, receptor type C	Environmental Information Processing;Organismal Systems;Organismal Systems;Human Diseases	Signaling molecules and interaction;Immune system;Immune system;Immune diseases	ko04514//Cell adhesion molecules (CAMs);ko04660//T cell receptor signaling pathway;ko04666//Fc gamma R-mediated phagocytosis;ko05340//Primary immunodeficiency	K06478;K06478;K06478;K06478	-	-	-
ncbi_100738366	1.445	3.9475	1.44987	2.78478e-12	1.24468e-10	ADAM33	ADAM metallopeptidase domain 33, transcript variant X1	-	-	-	-	GO:0016020//membrane;GO:0016021//integral component of membrane	GO:0004222//metalloendopeptidase activity;GO:0008237//metallopeptidase activity	GO:0006508//proteolysis
MSTRG.15996	301.137	120.115	-1.32601	2.80727e-12	1.25142e-10	CES1	liver carboxylesterase 1 [Sus scrofa]	Metabolism;Metabolism	Global and overview maps;Xenobiotics biodegradation and metabolism	ko01100//Metabolic pathways;ko00983//Drug metabolism - other enzymes	K01044;K01044	-	-	-
ncbi_444997	7.96	16.83	1.08019	2.82099e-12	1.25423e-10	FADS2	fatty acid desaturase 2	Organismal Systems;Metabolism;Metabolism;Metabolism	Endocrine system;Global and overview maps;Lipid metabolism;Lipid metabolism	ko03320//PPAR signaling pathway;ko01212//Fatty acid metabolism;ko01040//Biosynthesis of unsaturated fatty acids;ko00592//alpha-Linolenic acid metabolism	K10226;K10226;K10226;K10226	GO:0016020//membrane;GO:0016021//integral component of membrane	GO:0016491//oxidoreductase activity	GO:0006629//lipid metabolic process;GO:0055114//oxidation-reduction process
ncbi_100152595	10.8775	21.9875	1.01534	2.97215e-12	1.31797e-10	AKAP12	A-kinase anchoring protein 12	-	-	-	-	GO:0005829//cytosol;GO:0005886//plasma membrane	GO:0008179//adenylate cyclase binding;GO:0051018//protein kinase A binding	GO:0006605//protein targeting;GO:0007165//signal transduction;GO:0007193//adenylate cyclase-inhibiting G-protein coupled receptor signaling pathway;GO:0010738//regulation of protein kinase A signaling;GO:0010739//positive regulation of protein kinase A signaling;GO:0050804//modulation of synaptic transmission;GO:0090036//regulation of protein kinase C signaling
ncbi_445518	1.4925	584.023	8.61215	2.98037e-12	1.31815e-10	SPAI-2	sodium/potassium ATPase inhibitor SPAI-2	-	-	-	-	GO:0005576//extracellular region	GO:0030414//peptidase inhibitor activity	GO:0007620//copulation;GO:0010466//negative regulation of peptidase activity
ncbi_100626262	9.9575	24.535	1.30099	3.31908e-12	1.45652e-10	SH3BGR	SH3 domain binding glutamate rich protein	-	-	-	-	-	-	-
ncbi_100153448	0.09	1.7975	4.31992	3.52794e-12	1.54416e-10	HENMT1	HEN1 methyltransferase homolog 1	-	-	-	-	GO:0005634//nucleus;GO:0005737//cytoplasm	GO:0008171//O-methyltransferase activity;GO:0008173//RNA methyltransferase activity	GO:0001510//RNA methylation;GO:0030422//production of siRNA involved in RNA interference;GO:0034587//piRNA metabolic process
MSTRG.13590	0.2525	5.055	4.32336	4.00834e-12	1.74538e-10	--	beta-defensin 139 [Canis lupus familiaris]	-	-	-	-	-	-	-
ncbi_100623319	1.7375	5.33	1.61712	4.03809e-12	1.74961e-10	C12H17orf78	chromosome 12 C17orf78 homolog, transcript variant X3	-	-	-	-	GO:0016020//membrane;GO:0016021//integral component of membrane	-	-
ncbi_100627952	2.0375	21.23	3.38123	4.03876e-12	1.74961e-10	MS4A1	membrane spanning 4-domains A1	Organismal Systems	Immune system	ko04640//Hematopoietic cell lineage	K06466	GO:0005887//integral component of plasma membrane;GO:0016021//integral component of membrane	-	-
ncbi_110257143	3.35	8.375	1.32193	4.13242e-12	1.78561e-10	BOK	BOK, BCL2 family apoptosis regulator, transcript variant X1	Cellular Processes	Cell growth and death	ko04215//Apoptosis - multiple species	K02561	GO:0005623//cell;GO:0005741//mitochondrial outer membrane	GO:0042803//protein homodimerization activity;GO:0046982//protein heterodimerization activity	GO:0008630//intrinsic apoptotic signaling pathway in response to DNA damage;GO:0042981//regulation of apoptotic process;GO:0097192//extrinsic apoptotic signaling pathway in absence of ligand
ncbi_100516257	5.4275	11.395	1.07004	4.14843e-12	1.78795e-10	PLEK	pleckstrin, transcript variant X2	-	-	-	-	GO:0005886//plasma membrane	-	GO:0031532//actin cytoskeleton reorganization;GO:0035556//intracellular signal transduction
ncbi_100519777	0.88	3.4975	1.99075	4.57058e-12	1.9599e-10	CPNE8	copine 8, transcript variant X1	-	-	-	-	GO:0005886//plasma membrane	GO:0005544//calcium-dependent phospholipid binding	GO:0071277//cellular response to calcium ion
ncbi_100524520	3.7975	8.1775	1.10661	4.61206e-12	1.97268e-10	DHX58	DExH-box helicase 58	Organismal Systems	Immune system	ko04622//RIG-I-like receptor signaling pathway	K12649	GO:0005737//cytoplasm	GO:0003677//DNA binding;GO:0003725//double-stranded RNA binding;GO:0003727//single-stranded RNA binding;GO:0005524//ATP binding;GO:0008270//zinc ion binding;GO:0016787//hydrolase activity;GO:0046872//metal ion binding	GO:0009615//response to virus;GO:0009617//response to bacterium;GO:0032480//negative regulation of type I interferon production;GO:0032481//positive regulation of type I interferon production;GO:0039534//negative regulation of MDA-5 signaling pathway;GO:0039536//negative regulation of RIG-I signaling pathway;GO:0045088//regulation of innate immune response;GO:0045824//negative regulation of innat…
ncbi_100519456	0.11	2.38	4.43539	5.08469e-12	2.16934e-10	HOXA7	homeobox A7	-	-	-	-	GO:0005634//nucleus;GO:0005654//nucleoplasm;GO:0031965//nuclear membrane	GO:0000978//RNA polymerase II core promoter proximal region sequence-specific DNA binding;GO:0000981//RNA polymerase II transcription factor activity, sequence-specific DNA binding;GO:0001228//transcriptional activator activity, RNA polymerase II transcription regulatory region sequence-specific binding;GO:0003677//DNA binding;GO:0003700//transcription factor activity, sequence-specific DNA bindi…	GO:0000122//negative regulation of transcription from RNA polymerase II promoter;GO:0001525//angiogenesis;GO:0001953//negative regulation of cell-matrix adhesion;GO:0002686//negative regulation of leukocyte migration;GO:0006355//regulation of transcription, DNA-templated;GO:0007275//multicellular organism development;GO:0009952//anterior/posterior pattern specification;GO:0045617//negative regula…
ncbi_100511570	5.115	11.67	1.19	5.53288e-12	2.35461e-10	FAM46B	family with sequence similarity 46 member B	-	-	-	-	-	GO:1990817//RNA adenylyltransferase activity	-
ncbi_100627365	4.795	10.7175	1.16037	5.57655e-12	2.36723e-10	CPNE2	copine 2	-	-	-	-	GO:0005634//nucleus;GO:0005737//cytoplasm;GO:0005886//plasma membrane	GO:0005544//calcium-dependent phospholipid binding	GO:0071277//cellular response to calcium ion
ncbi_100515919	24.5125	11.5375	-1.08719	5.78821e-12	2.45092e-10	CTSL	cathepsin L	Human Diseases;Cellular Processes;Cellular Processes;Human Diseases;Cellular Processes;Cellular Processes;Human Diseases;Organismal Systems	Cancers;Transport and catabolism;Cell growth and death;Cardiovascular diseases;Transport and catabolism;Transport and catabolism;Immune diseases;Immune system	ko05205//Proteoglycans in cancer;ko04145//Phagosome;ko04210//Apoptosis;ko05418//Fluid shear stress and atherosclerosis;ko04140//Autophagy - animal;ko04142//Lysosome;ko05323//Rheumatoid arthritis;ko04612//Antigen processing and presentation	K01365;K01365;K01365;K01365;K01365;K01365;K01365;K01365	GO:0005615//extracellular space;GO:0005764//lysosome;GO:0005771//multivesicular body;GO:0005886//plasma membrane	GO:0001968//fibronectin binding;GO:0004197//cysteine-type endopeptidase activity;GO:0005518//collagen binding;GO:0008233//peptidase activity;GO:0008234//cysteine-type peptidase activity;GO:0016787//hydrolase activity;GO:0042393//histone binding;GO:0043394//proteoglycan binding;GO:0097655//serpin family protein binding	GO:0002250//adaptive immune response;GO:0006508//proteolysis;GO:0030574//collagen catabolic process;GO:0051603//proteolysis involved in cellular protein catabolic process;GO:0097067//cellular response to thyroid hormone stimulus
ncbi_100625698	0.001	0.845	9.72281	6.25988e-12	2.63178e-10	CCKBR	cholecystokinin B receptor	Environmental Information Processing;Environmental Information Processing;Organismal Systems	Signaling molecules and interaction;Signal transduction;Digestive system	ko04080//Neuroactive ligand-receptor interaction;ko04020//Calcium signaling pathway;ko04971//Gastric acid secretion	K04195;K04195;K04195	GO:0005886//plasma membrane;GO:0005887//integral component of plasma membrane;GO:0016020//membrane;GO:0016021//integral component of membrane	GO:0004930//G-protein coupled receptor activity;GO:0015054//gastrin receptor activity;GO:0042277//peptide binding	GO:0007165//signal transduction;GO:0007186//G-protein coupled receptor signaling pathway;GO:0032870//cellular response to hormone stimulus
ncbi_396608	0.8875	4.3575	2.29568	6.2892e-12	2.63663e-10	SCNN1A	sodium channel epithelial 1 alpha subunit	Organismal Systems;Organismal Systems	Sensory system;Excretory system	ko04742//Taste transduction;ko04960//Aldosterone-regulated sodium reabsorption	K04824;K04824	GO:0016020//membrane;GO:0016021//integral component of membrane	GO:0005272//sodium channel activity;GO:0015280//ligand-gated sodium channel activity	GO:0006811//ion transport;GO:0006814//sodium ion transport;GO:0035725//sodium ion transmembrane transport
ncbi_106504109	23.3025	53.5725	1.20101	7.25692e-12	3.0273e-10	HMCES	5-hydroxymethylcytosine (hmC) binding, ES cell-specific	-	-	-	-	-	GO:0008233//peptidase activity;GO:0016787//hydrolase activity	GO:0006508//proteolysis
ncbi_396937	1	0.175	-2.51457	7.72424e-12	3.21431e-10	ITIH2	inter-alpha-trypsin inhibitor heavy chain 2	-	-	-	-	-	GO:0004867//serine-type endopeptidase inhibitor activity	GO:0010951//negative regulation of endopeptidase activity;GO:0030212//hyaluronan metabolic process
ncbi_106505330	0.765	2.9175	1.9312	7.90428e-12	3.28115e-10	LOC106505330	multidrug resistance-associated protein 4-like, transcript variant X1	-	-	-	-	-	-	-
ncbi_100628125	0.001	1.0625	10.0532	7.95069e-12	3.29233e-10	HOXC10	homeobox C10, transcript variant X1	-	-	-	-	GO:0005634//nucleus;GO:0005654//nucleoplasm;GO:0016604//nuclear body	GO:0000977//RNA polymerase II regulatory region sequence-specific DNA binding;GO:0001228//transcriptional activator activity, RNA polymerase II transcription regulatory region sequence-specific binding;GO:0003677//DNA binding;GO:0043565//sequence-specific DNA binding	GO:0001501//skeletal system development;GO:0006355//regulation of transcription, DNA-templated;GO:0009952//anterior/posterior pattern specification;GO:0009954//proximal/distal pattern formation;GO:0021520//spinal cord motor neuron cell fate specification;GO:0030326//embryonic limb morphogenesis;GO:0045944//positive regulation of transcription from RNA polymerase II promoter;GO:0050905//neuromuscu…
ncbi_100512735	9.225	25.4275	1.46277	8.11995e-12	3.34601e-10	LIMD2	LIM domain containing 2	-	-	-	-	GO:0005654//nucleoplasm;GO:0005829//cytosol	-	-
ncbi_100153374	5.6375	12.3675	1.13343	8.99492e-12	3.67964e-10	PRUNE2	prune homolog 2	-	-	-	-	-	-	-
ncbi_100625497	4.8825	9.86	1.01397	9.48074e-12	3.86901e-10	EZH2	enhancer of zeste 2 polycomb repressive complex 2 subunit	Human Diseases;Metabolism	Cancers;Amino acid metabolism	ko05206//MicroRNAs in cancer;ko00310//Lysine degradation	K11430;K11430	-	GO:0005515//protein binding;GO:0018024//histone-lysine N-methyltransferase activity	GO:0034968//histone lysine methylation
ncbi_100627471	0.4325	2.225	2.36303	1.01279e-11	4.12314e-10	LOC100627471	carcinoembryonic antigen-related cell adhesion molecule 20, transcript variant X1	-	-	-	-	-	-	-
ncbi_100512562	0.0575	0.6025	3.38933	1.20994e-11	4.86244e-10	CDHR1	cadherin related family member 1	-	-	-	-	GO:0005886//plasma membrane;GO:0005887//integral component of plasma membrane;GO:0016020//membrane;GO:0016021//integral component of membrane;GO:0042622//photoreceptor outer segment membrane	GO:0005509//calcium ion binding	GO:0007155//cell adhesion;GO:0007156//homophilic cell adhesion via plasma membrane adhesion molecules;GO:0008594//photoreceptor cell morphogenesis;GO:0009987//cellular process;GO:0035845//photoreceptor cell outer segment organization;GO:0045494//photoreceptor cell maintenance;GO:0098609//cell-cell adhesion
ncbi_100624694	11.8875	24.28	1.03032	1.48927e-11	5.92031e-10	CD37	CD37 molecule, transcript variant X1	Organismal Systems	Immune system	ko04640//Hematopoietic cell lineage	K06475	GO:0005887//integral component of plasma membrane;GO:0016020//membrane;GO:0016021//integral component of membrane	-	-
ncbi_100037951	338.6	135.875	-1.3173	1.50291e-11	5.96049e-10	C9	complement C9	Human Diseases;Human Diseases;Organismal Systems;Human Diseases	Immune diseases;Infectious diseases;Immune system;Neurodegenerative diseases	ko05322//Systemic lupus erythematosus;ko05146//Amoebiasis;ko04610//Complement and coagulation cascades;ko05020//Prion diseases	K04000;K04000;K04000;K04000	GO:0005579//membrane attack complex;GO:0005615//extracellular space;GO:0005886//plasma membrane	GO:0005515//protein binding	GO:0001906//cell killing;GO:0006955//immune response;GO:0045087//innate immune response;GO:0051260//protein homooligomerization
ncbi_100624503	1.7525	4.885	1.47894	1.53122e-11	6.05852e-10	SLC6A9	solute carrier family 6 member 9, transcript variant X1	-	-	-	-	GO:0005886//plasma membrane;GO:0005887//integral component of plasma membrane;GO:0016020//membrane;GO:0016021//integral component of membrane;GO:0098793//presynapse	GO:0005283//sodium:amino acid symporter activity;GO:0005328//neurotransmitter:sodium symporter activity;GO:0015187//glycine transmembrane transporter activity;GO:0015293//symporter activity	GO:0001504//neurotransmitter uptake;GO:0003333//amino acid transmembrane transport;GO:0006836//neurotransmitter transport;GO:0015816//glycine transport;GO:0055085//transmembrane transport;GO:0061537//glycine secretion, neurotransmission;GO:1903825//organic acid transmembrane transport
ncbi_397525	738.482	320.035	-1.20633	1.63758e-11	6.46424e-10	CFH	complement factor H	Organismal Systems;Human Diseases	Immune system;Infectious diseases	ko04610//Complement and coagulation cascades;ko05150//Staphylococcus aureus infection	K04004;K04004	-	-	-
ncbi_100514885	0.2325	1.0925	2.23233	1.65316e-11	6.49539e-10	C1H6orf183	chromosome 1 C6orf183 homolog, transcript variant X1	-	-	-	-	-	-	-
ncbi_100192434	5.825	13.5025	1.2129	1.95222e-11	7.63491e-10	ASF1B	anti-silencing function 1B histone chaperone	-	-	-	-	GO:0000785//chromatin;GO:0000790//nuclear chromatin;GO:0005634//nucleus;GO:0005654//nucleoplasm;GO:0032991//macromolecular complex	GO:0042393//histone binding	GO:0001835//blastocyst hatching;GO:0006333//chromatin assembly or disassembly;GO:0006334//nucleosome assembly;GO:0006335//DNA replication-dependent nucleosome assembly;GO:0006336//DNA replication-independent nucleosome assembly
ncbi_100627208	3.52	7.0775	1.00766	2.08968e-11	8.13483e-10	BUB1	BUB1 mitotic checkpoint serine/threonine kinase, transcript variant X1	Cellular Processes;Cellular Processes;Organismal Systems	Cell growth and death;Cell growth and death;Endocrine system	ko04110//Cell cycle;ko04114//Oocyte meiosis;ko04914//Progesterone-mediated oocyte maturation	K02178;K02178;K02178	GO:0000778//condensed nuclear chromosome kinetochore	GO:0004672//protein kinase activity;GO:0005524//ATP binding	GO:0006468//protein phosphorylation;GO:0007094//mitotic spindle assembly checkpoint;GO:0051754//meiotic sister chromatid cohesion, centromeric
ncbi_397620	47.965	101.198	1.07712	2.21068e-11	8.54677e-10	FN1	fibronectin 1	Human Diseases;Environmental Information Processing;Human Diseases;Cellular Processes;Cellular Processes;Human Diseases;Human Diseases;Human Diseases;Human Diseases;Environmental Information Processing;Human Diseases	Cancers;Signal transduction;Infectious diseases;Cell motility;Cellular community - eukaryotes;Cancers;Endocrine and metabolic diseases;Infectious diseases;Cancers;Signaling molecules and interaction;Infectious diseases	ko05200//Pathways in cancer;ko04151//PI3K-Akt signaling pathway;ko05165//Human papillomavirus infection;ko04810//Regulation of actin cytoskeleton;ko04510//Focal adhesion;ko05205//Proteoglycans in cancer;ko04933//AGE-RAGE signaling pathway in diabetic complications;ko05146//Amoebiasis;ko05222//Small cell lung cancer;ko04512//ECM-receptor interaction;ko05100//Bacterial invasion of epithelial cells	K05717;K05717;K05717;K05717;K05717;K05717;K05717;K05717;K05717;K05717;K05717	GO:0005576//extracellular region;GO:0005577//fibrinogen complex;GO:0005604//basement membrane;GO:0005615//extracellular space;GO:0005793//endoplasmic reticulum-Golgi intermediate compartment;GO:0016324//apical plasma membrane;GO:0031012//extracellular matrix;GO:0070062//extracellular exosome	GO:0002020//protease binding;GO:0005102//receptor binding;GO:0005178//integrin binding;GO:0005201//extracellular matrix structural constituent;GO:0005515//protein binding;GO:0008022//protein C-terminus binding;GO:0016504//peptidase activator activity;GO:0019899//enzyme binding;GO:0042802//identical protein binding;GO:0043394//proteoglycan binding;GO:0051087//chaperone binding	GO:0001932//regulation of protein phosphorylation;GO:0007044//cell-substrate junction assembly;GO:0007155//cell adhesion;GO:0007160//cell-matrix adhesion;GO:0007161//calcium-independent cell-matrix adhesion;GO:0008284//positive regulation of cell proliferation;GO:0010628//positive regulation of gene expression;GO:0010952//positive regulation of peptidase activity;GO:0018149//peptide cross-linking…
ncbi_100518733	1.1825	2.7025	1.19245	2.29488e-11	8.85204e-10	CACNA1C	calcium voltage-gated channel subunit alpha1 C	Environmental Information Processing;Environmental Information Processing;Environmental Information Processing;Human Diseases;Environmental Information Processing;Human Diseases;Organismal Systems;Organismal Systems;Organismal Systems;Organismal Systems;Organismal Systems;Organismal Systems;Organismal Systems;Organismal Systems;Organismal Systems;Organismal Systems;Organismal Systems;Organismal S…	Signal transduction;Signal transduction;Signal transduction;Neurodegenerative diseases;Signal transduction;Endocrine and metabolic diseases;Endocrine system;Nervous system;Circulatory system;Nervous system;Circulatory system;Nervous system;Nervous system;Nervous system;Environmental adaptation;Endocrine system;Endocrine system;Nervous system;Cardiovascular diseases;Endocrine system;Cardiovascular…	ko04010//MAPK signaling pathway;ko04024//cAMP signaling pathway;ko04020//Calcium signaling pathway;ko05010//Alzheimer disease;ko04022//cGMP - PKG signaling pathway;ko04934//Cushing syndrome;ko04921//Oxytocin signaling pathway;ko04723//Retrograde endocannabinoid signaling;ko04261//Adrenergic signaling in cardiomyocytes;ko04728//Dopaminergic synapse;ko04270//Vascular smooth muscle contraction;ko047…	K04850;K04850;K04850;K04850;K04850;K04850;K04850;K04850;K04850;K04850;K04850;K04850;K04850;K04850;K04850;K04850;K04850;K04850;K04850;K04850;K04850;K04850;K04850;K04850;K04850;K04850;K04850;K04850;K04850	GO:0005891//voltage-gated calcium channel complex;GO:0016020//membrane;GO:0016021//integral component of membrane	GO:0005216//ion channel activity;GO:0005244//voltage-gated ion channel activity;GO:0005245//voltage-gated calcium channel activity;GO:0005262//calcium channel activity;GO:0008331//high voltage-gated calcium channel activity	GO:0006811//ion transport;GO:0006816//calcium ion transport;GO:0034765//regulation of ion transmembrane transport;GO:0055085//transmembrane transport;GO:0070509//calcium ion import;GO:0070588//calcium ion transmembrane transport
ncbi_445527	11.93	23.8725	1.00076	2.43626e-11	9.35467e-10	WAS	Wiskott-Aldrich syndrome, transcript variant X1	Cellular Processes;Cellular Processes;Organismal Systems;Cellular Processes;Human Diseases;Organismal Systems;Human Diseases;Human Diseases;Cellular Processes	Transport and catabolism;Cell motility;Immune system;Cellular community - eukaryotes;Cancers;Immune system;Infectious diseases;Infectious diseases;Cellular community - eukaryotes	ko04144//Endocytosis;ko04810//Regulation of actin cytoskeleton;ko04062//Chemokine signaling pathway;ko04530//Tight junction;ko05231//Choline metabolism in cancer;ko04666//Fc gamma R-mediated phagocytosis;ko05132//Salmonella infection;ko05100//Bacterial invasion of epithelial cells;ko04520//Adherens junction	K05747;K05747;K05747;K05747;K05747;K05747;K05747;K05747;K05747	GO:0005634//nucleus;GO:0005829//cytosol;GO:0005884//actin filament;GO:0005886//plasma membrane;GO:0005911//cell-cell junction;GO:0012506//vesicle membrane;GO:0035861//site of double-strand break;GO:0045335//phagocytic vesicle	GO:0003779//actin binding;GO:0017124//SH3 domain binding;GO:0019901//protein kinase binding;GO:0031267//small GTPase binding;GO:0042802//identical protein binding;GO:0043274//phospholipase binding;GO:0048365//Rac GTPase binding;GO:0051015//actin filament binding	GO:0000147//actin cortical patch assembly;GO:0002625//regulation of T cell antigen processing and presentation;GO:0006897//endocytosis;GO:0006955//immune response;GO:0007015//actin filament organization;GO:0008064//regulation of actin polymerization or depolymerization;GO:0008154//actin polymerization or depolymerization;GO:0008360//regulation of cell shape;GO:0010591//regulation of lamellipodium…
ncbi_100513863	3.7025	8.5575	1.20869	2.65617e-11	1.01529e-09	LOC100513863	sialic acid-binding Ig-like lectin 10, transcript variant X1	-	-	-	-	GO:0005886//plasma membrane;GO:0016020//membrane;GO:0016021//integral component of membrane	GO:0033691//sialic acid binding	GO:0002244//hematopoietic progenitor cell differentiation;GO:0007155//cell adhesion;GO:0030888//regulation of B cell proliferation;GO:0050776//regulation of immune response;GO:0050849//negative regulation of calcium-mediated signaling;GO:0051025//negative regulation of immunoglobulin secretion
ncbi_100155458	0.0275	0.2925	3.41093	2.78845e-11	1.06105e-09	CLVS2	clavesin 2, transcript variant X2	-	-	-	-	GO:0005768//endosome;GO:0005802//trans-Golgi network;GO:0030136//clathrin-coated vesicle	GO:0080025//phosphatidylinositol-3,5-bisphosphate binding;GO:1902936//phosphatidylinositol bisphosphate binding	GO:0007040//lysosome organization
MSTRG.12142	3.995	1.5225	-1.39175	2.87994e-11	1.09341e-09	--	-	-	-	-	-	-	-	-
ncbi_100512958	5.9775	42.31	2.82338	3.05937e-11	1.15118e-09	C3H2orf40	chromosome 3 C2orf40 homolog	-	-	-	-	GO:0005615//extracellular space	-	GO:0007417//central nervous system development;GO:0031145//anaphase-promoting complex-dependent proteasomal ubiquitin-dependent protein catabolic process;GO:0042127//regulation of cell proliferation;GO:0070314//G1 to G0 transition;GO:0090398//cellular senescence
ncbi_100514810	10.1225	22.7575	1.16878	3.42036e-11	1.27847e-09	PCLAF	PCNA clamp associated factor	-	-	-	-	GO:0005634//nucleus	GO:0003682//chromatin binding	GO:0006974//cellular response to DNA damage stimulus;GO:0019985//translesion synthesis;GO:0051726//regulation of cell cycle
MSTRG.9508	0.185	3.3225	4.16667	3.50424e-11	1.30406e-09	--	cullin-7 isoform X1 [Sus scrofa]	-	-	-	-	-	-	-
ncbi_110256379	0.5525	3.205	2.53628	4.16771e-11	1.53741e-09	LOC110256379	nmrA-like family domain-containing protein 1, transcript variant X1	-	-	-	-	GO:0005634//nucleus	-	-
ncbi_100523949	2.1475	5.325	1.31012	4.19373e-11	1.54364e-09	LYL1	LYL1, basic helix-loop-helix family member	Human Diseases	Cancers	ko05202//Transcriptional misregulation in cancers	K15604	GO:0005634//nucleus	GO:0000977//RNA polymerase II regulatory region sequence-specific DNA binding;GO:0000981//RNA polymerase II transcription factor activity, sequence-specific DNA binding;GO:0003677//DNA binding;GO:0046983//protein dimerization activity	GO:0001955//blood vessel maturation;GO:0006355//regulation of transcription, DNA-templated;GO:0006357//regulation of transcription from RNA polymerase II promoter;GO:0030183//B cell differentiation;GO:0045893//positive regulation of transcription, DNA-templated;GO:0060216//definitive hemopoiesis
ncbi_397045	1.4975	3.2825	1.13224	4.30684e-11	1.58183e-09	KCNN3	potassium calcium-activated channel subfamily N member 3	Organismal Systems	Endocrine system	ko04911//Insulin secretion	K04944	GO:0005737//cytoplasm;GO:0005886//plasma membrane;GO:0016020//membrane;GO:0016021//integral component of membrane;GO:0043005//neuron projection;GO:0043025//neuronal cell body	GO:0005516//calmodulin binding;GO:0015269//calcium-activated potassium channel activity;GO:0016286//small conductance calcium-activated potassium channel activity	GO:0006813//potassium ion transport;GO:0071805//potassium ion transmembrane transport
ncbi_100158101	11.525	24.45	1.08507	4.33412e-11	1.58839e-09	ARHGAP30	Rho GTPase activating protein 30, transcript variant X8	-	-	-	-	-	-	GO:0007165//signal transduction
ncbi_100302507	0.1575	1.2425	2.97982	4.60294e-11	1.67601e-09	ACPP	acid phosphatase, prostate	-	-	-	-	GO:0005615//extracellular space;GO:0005886//plasma membrane;GO:0012506//vesicle membrane;GO:0016020//membrane;GO:0016021//integral component of membrane;GO:0030175//filopodium	GO:0003993//acid phosphatase activity;GO:0008253//5'-nucleotidase activity;GO:0016791//phosphatase activity;GO:0042131//thiamine phosphate phosphatase activity;GO:0042802//identical protein binding;GO:0042803//protein homodimerization activity;GO:0052642//lysophosphatidic acid phosphatase activity	GO:0006144//purine nucleobase metabolic process;GO:0006772//thiamine metabolic process;GO:0009117//nucleotide metabolic process;GO:0016311//dephosphorylation;GO:0046085//adenosine metabolic process;GO:0051930//regulation of sensory perception of pain;GO:0060168//positive regulation of adenosine receptor signaling pathway
ncbi_100157871	0.8375	2.0025	1.25764	4.66563e-11	1.69154e-09	NKAIN3	sodium/potassium transporting ATPase interacting 3, transcript variant X1	-	-	-	-	GO:0016020//membrane;GO:0016021//integral component of membrane	-	-
ncbi_100153191	7.915	16.24	1.03689	4.69994e-11	1.70033e-09	SIT1	signaling threshold regulating transmembrane adaptor 1	-	-	-	-	GO:0005886//plasma membrane;GO:0016020//membrane;GO:0016021//integral component of membrane	GO:0019900//kinase binding	GO:0007165//signal transduction;GO:0043029//T cell homeostasis;GO:0050863//regulation of T cell activation
ncbi_100524377	0.59	2.3575	1.99847	4.97093e-11	1.7907e-09	NTN5	netrin 5, transcript variant X1	-	-	-	-	GO:0005576//extracellular region;GO:0005604//basement membrane	GO:0005515//protein binding	GO:0008045//motor neuron axon guidance;GO:0009887//organ morphogenesis;GO:0009888//tissue development;GO:0016358//dendrite development;GO:0022008//neurogenesis
ncbi_733585	129.583	301.815	1.21979	5.00811e-11	1.80026e-09	FLNA	filamin A, transcript variant X1	Environmental Information Processing;Cellular Processes;Human Diseases;Human Diseases	Signal transduction;Cellular community - eukaryotes;Cancers;Infectious diseases	ko04010//MAPK signaling pathway;ko04510//Focal adhesion;ko05205//Proteoglycans in cancer;ko05132//Salmonella infection	K04437;K04437;K04437;K04437	GO:0005634//nucleus;GO:0005730//nucleolus;GO:0005737//cytoplasm;GO:0005829//cytosol;GO:0005886//plasma membrane;GO:0005911//cell-cell junction;GO:0015629//actin cytoskeleton;GO:0031523//Myb complex	GO:0001664//G-protein coupled receptor binding;GO:0003779//actin binding;GO:0005515//protein binding;GO:0008134//transcription factor binding;GO:0015459//potassium channel regulator activity;GO:0017048//Rho GTPase binding;GO:0017160//Ral GTPase binding;GO:0019900//kinase binding;GO:0031267//small GTPase binding;GO:0034988//Fc-gamma receptor I complex binding;GO:0042803//protein homodimerization a…	GO:0007195//adenylate cyclase-inhibiting dopamine receptor signaling pathway;GO:0016479//negative regulation of transcription from RNA polymerase I promoter;GO:0030334//regulation of cell migration;GO:0031532//actin cytoskeleton reorganization;GO:0034394//protein localization to cell surface;GO:0042177//negative regulation of protein catabolic process;GO:0042307//positive regulation of protein im…
MSTRG.3962	1.3	0.2275	-2.51457	5.21555e-11	1.86448e-09	--	-	-	-	-	-	-	-	-
ncbi_100152781	1.5925	3.7825	1.24805	5.2888e-11	1.88008e-09	SMOX	spermine oxidase	Metabolism;Metabolism	Amino acid metabolism;Metabolism of other amino acids	ko00330//Arginine and proline metabolism;ko00410//beta-Alanine metabolism	K12259;K12259	GO:0005654//nucleoplasm;GO:0031965//nuclear membrane;GO:0043231//intracellular membrane-bounded organelle	GO:0016491//oxidoreductase activity;GO:0046592//polyamine oxidase activity	GO:0006598//polyamine catabolic process;GO:0046208//spermine catabolic process;GO:0055114//oxidation-reduction process
ncbi_100511150	2.21	4.4825	1.02026	5.35682e-11	1.89735e-09	CAMK1D	calcium/calmodulin dependent protein kinase ID	Organismal Systems;Organismal Systems	Endocrine system;Endocrine system	ko04921//Oxytocin signaling pathway;ko04925//Aldosterone synthesis and secretion	K08794;K08794	GO:0005737//cytoplasm	GO:0000166//nucleotide binding;GO:0004672//protein kinase activity;GO:0004674//protein serine/threonine kinase activity;GO:0004683//calmodulin-dependent protein kinase activity;GO:0005516//calmodulin binding;GO:0005524//ATP binding	GO:0006468//protein phosphorylation
ncbi_100520746	3.65	7.8025	1.09604	5.47504e-11	1.93516e-09	ORC1	origin recognition complex subunit 1, transcript variant X1	Cellular Processes	Cell growth and death	ko04110//Cell cycle	K02603	GO:0000784//nuclear chromosome, telomeric region;GO:0000808//origin recognition complex;GO:0005634//nucleus;GO:0005654//nucleoplasm;GO:0005664//nuclear origin of replication recognition complex	GO:0000166//nucleotide binding;GO:0003677//DNA binding;GO:0003682//chromatin binding;GO:0003688//DNA replication origin binding;GO:0005524//ATP binding	GO:0000278//mitotic cell cycle;GO:0006260//DNA replication;GO:0006270//DNA replication initiation;GO:0033314//mitotic DNA replication checkpoint;GO:0051301//cell division
ncbi_100511860	32.2725	77.045	1.2554	6.09262e-11	2.14447e-09	PTPRCAP	protein tyrosine phosphatase, receptor type C associated protein	-	-	-	-	GO:0005886//plasma membrane;GO:0016020//membrane;GO:0016021//integral component of membrane	-	-
ncbi_100514179	6.6025	13.2525	1.00518	6.60916e-11	2.31184e-09	APBB1IP	amyloid beta precursor protein binding family B member 1 interacting protein	Environmental Information Processing;Organismal Systems	Signal transduction;Immune system	ko04015//Rap1 signaling pathway;ko04611//Platelet activation	K17704;K17704	-	-	GO:0007165//signal transduction
ncbi_733634	324.79	63.71	-2.34992	6.63466e-11	2.31596e-09	AKR1C1	aldo-keto reductase family 1, member C1	Metabolism;Metabolism;Metabolism;Organismal Systems;Metabolism	Global and overview maps;Lipid metabolism;Lipid metabolism;Endocrine system;Metabolism of cofactors and vitamins	ko01100//Metabolic pathways;ko00590//Arachidonic acid metabolism;ko00140//Steroid hormone biosynthesis;ko04913//Ovarian Steroidogenesis;ko00790//Folate biosynthesis	K04119;K04119;K04119;K04119;K04119	-	-	-
ncbi_397309	4.3825	11.83	1.43262	6.98218e-11	2.42226e-09	HTR1D	5-hydroxytryptamine receptor 1D	Environmental Information Processing;Environmental Information Processing;Organismal Systems;Organismal Systems	Signaling molecules and interaction;Signal transduction;Nervous system;Sensory system	ko04080//Neuroactive ligand-receptor interaction;ko04024//cAMP signaling pathway;ko04726//Serotonergic synapse;ko04742//Taste transduction	K04153;K04153;K04153;K04153	GO:0005886//plasma membrane;GO:0005887//integral component of plasma membrane;GO:0016020//membrane;GO:0016021//integral component of membrane;GO:0030425//dendrite;GO:0045202//synapse	GO:0004930//G-protein coupled receptor activity;GO:0004993//G-protein coupled serotonin receptor activity;GO:0030594//neurotransmitter receptor activity;GO:0051378//serotonin binding	GO:0006939//smooth muscle contraction;GO:0007165//signal transduction;GO:0007186//G-protein coupled receptor signaling pathway;GO:0007187//G-protein coupled receptor signaling pathway, coupled to cyclic nucleotide second messenger;GO:0007268//synaptic transmission;GO:0009636//response to toxic substance;GO:0040012//regulation of locomotion;GO:0042310//vasoconstriction;GO:0050795//regulation of be…
ncbi_100517416	1.79	3.945	1.14007	7.07968e-11	2.44137e-09	DUSP10	dual specificity phosphatase 10, transcript variant X1	Environmental Information Processing	Signal transduction	ko04010//MAPK signaling pathway	K20216	GO:0005634//nucleus;GO:0005654//nucleoplasm;GO:0005737//cytoplasm;GO:0005794//Golgi apparatus;GO:0005829//cytosol;GO:0016607//nuclear speck	GO:0004725//protein tyrosine phosphatase activity;GO:0008138//protein tyrosine/serine/threonine phosphatase activity;GO:0008330//protein tyrosine/threonine phosphatase activity;GO:0008432//JUN kinase binding;GO:0016787//hydrolase activity;GO:0016791//phosphatase activity;GO:0017017//MAP kinase tyrosine/serine/threonine phosphatase activity;GO:0033549//MAP kinase phosphatase activity;GO:0048273//m…	GO:0000188//inactivation of MAPK activity;GO:0002819//regulation of adaptive immune response;GO:0006470//protein dephosphorylation;GO:0010633//negative regulation of epithelial cell migration;GO:0016311//dephosphorylation;GO:0032496//response to lipopolysaccharide;GO:0032873//negative regulation of stress-activated MAPK cascade;GO:0035970//peptidyl-threonine dephosphorylation;GO:0043508//negative…
ncbi_100516012	0.3975	2.1275	2.42013	7.1404e-11	2.45197e-09	MANSC4	MANSC domain containing 4, transcript variant X1	-	-	-	-	GO:0016020//membrane;GO:0016021//integral component of membrane	-	-
ncbi_396754	4.67	10.5725	1.17882	7.56948e-11	2.58879e-09	SLC2A4	solute carrier family 2 member 4	Organismal Systems;Environmental Information Processing;Environmental Information Processing;Human Diseases;Organismal Systems;Human Diseases	Endocrine system;Signal transduction;Signal transduction;Endocrine and metabolic diseases;Endocrine system;Endocrine and metabolic diseases	ko04910//Insulin signaling pathway;ko04068//FoxO signaling pathway;ko04152//AMPK signaling pathway;ko04931//Insulin resistance;ko04920//Adipocytokine signaling pathway;ko04930//Type II diabetes mellitus	K07191;K07191;K07191;K07191;K07191;K07191	GO:0005768//endosome;GO:0005829//cytosol;GO:0005886//plasma membrane;GO:0005887//integral component of plasma membrane;GO:0009897//external side of plasma membrane;GO:0012505//endomembrane system;GO:0012506//vesicle membrane;GO:0016020//membrane;GO:0016021//integral component of membrane;GO:0030136//clathrin-coated vesicle;GO:0030140//trans-Golgi network transport vesicle;GO:0030659//cytoplasmic …	GO:0005355//glucose transmembrane transporter activity;GO:0022857//transmembrane transporter activity	GO:0008643//carbohydrate transport;GO:0010021//amylopectin biosynthetic process;GO:0032869//cellular response to insulin stimulus;GO:0042593//glucose homeostasis;GO:0044381//glucose import in response to insulin stimulus;GO:0050873//brown fat cell differentiation;GO:0055085//transmembrane transport;GO:0071356//cellular response to tumor necrosis factor;GO:0071470//cellular response to osmotic str…
ncbi_100523440	7.8625	2.8775	-1.45017	7.67124e-11	2.61829e-09	LOC100523440	cationic amino acid transporter 3-like, transcript variant X2	-	-	-	-	-	-	-
ncbi_100626514	2.9275	7.2275	1.30383	7.86975e-11	2.66987e-09	CHST2	carbohydrate sulfotransferase 2	Metabolism	Glycan biosynthesis and metabolism	ko00533//Glycosaminoglycan biosynthesis - keratan sulfate	K04745	GO:0000139//Golgi membrane;GO:0005654//nucleoplasm;GO:0005794//Golgi apparatus;GO:0005802//trans-Golgi network;GO:0005829//cytosol;GO:0016020//membrane;GO:0016021//integral component of membrane	GO:0001517//N-acetylglucosamine 6-O-sulfotransferase activity;GO:0008146//sulfotransferase activity;GO:0016740//transferase activity	GO:0005975//carbohydrate metabolic process;GO:0006044//N-acetylglucosamine metabolic process;GO:0006790//sulfur compound metabolic process
ncbi_100525060	0.0525	0.4525	3.10753	8.36166e-11	2.83107e-09	NDST3	N-deacetylase and N-sulfotransferase 3, transcript variant X1	Metabolism;Metabolism	Global and overview maps;Glycan biosynthesis and metabolism	ko01100//Metabolic pathways;ko00534//Glycosaminoglycan biosynthesis - heparan sulfate / heparin	K02578;K02578	GO:0005794//Golgi apparatus;GO:0016020//membrane;GO:0016021//integral component of membrane	GO:0008146//sulfotransferase activity;GO:0015016//[heparan sulfate]-glucosamine N-sulfotransferase activity;GO:0016740//transferase activity;GO:0016787//hydrolase activity;GO:0019213//deacetylase activity;GO:0042328//heparan sulfate N-acetylglucosaminyltransferase activity	GO:0015012//heparan sulfate proteoglycan biosynthetic process;GO:0015014//heparan sulfate proteoglycan biosynthetic process, polysaccharide chain biosynthetic process
ncbi_397072	1683.48	724.852	-1.21569	8.68595e-11	2.93498e-09	C3	complement C3	Human Diseases;Human Diseases;Human Diseases;Human Diseases;Cellular Processes;Human Diseases;Human Diseases;Organismal Systems;Human Diseases;Human Diseases;Human Diseases;Human Diseases	Cancers;Infectious diseases;Infectious diseases;Infectious diseases;Transport and catabolism;Infectious diseases;Immune diseases;Immune system;Infectious diseases;Infectious diseases;Infectious diseases;Infectious diseases	ko05203//Viral carcinogenesis;ko05167//Kaposi sarcoma-associated herpesvirus infection;ko05168//Herpes simplex infection;ko05152//Tuberculosis;ko04145//Phagosome;ko05142//Chagas disease (American trypanosomiasis);ko05322//Systemic lupus erythematosus;ko04610//Complement and coagulation cascades;ko05133//Pertussis;ko05140//Leishmaniasis;ko05150//Staphylococcus aureus infection;ko05134//Legionellos…	K03990;K03990;K03990;K03990;K03990;K03990;K03990;K03990;K03990;K03990;K03990;K03990	GO:0005576//extracellular region;GO:0005615//extracellular space;GO:0009986//cell surface;GO:0032991//macromolecular complex	GO:0004866//endopeptidase inhibitor activity;GO:0005515//protein binding;GO:0031715//C5L2 anaphylatoxin chemotactic receptor binding	GO:0001798//positive regulation of type IIa hypersensitivity;GO:0001934//positive regulation of protein phosphorylation;GO:0001970//positive regulation of activation of membrane attack complex;GO:0006954//inflammatory response;GO:0006956//complement activation;GO:0009617//response to bacterium;GO:0010575//positive regulation of vascular endothelial growth factor production;GO:0010828//positive re…
ncbi_100624245	1.1325	3.1725	1.48611	8.75395e-11	2.95206e-09	CCR6	C-C motif chemokine receptor 6	Environmental Information Processing;Organismal Systems	Signaling molecules and interaction;Immune system	ko04060//Cytokine-cytokine receptor interaction;ko04062//Chemokine signaling pathway	K04181;K04181	GO:0005623//cell;GO:0009897//external side of plasma membrane;GO:0009986//cell surface;GO:0016020//membrane;GO:0016021//integral component of membrane;GO:0036126//sperm flagellum;GO:0097225//sperm midpiece;GO:0097228//sperm principal piece;GO:0097524//sperm plasma membrane	GO:0004930//G-protein coupled receptor activity;GO:0004950//chemokine receptor activity;GO:0016493//C-C chemokine receptor activity;GO:0019956//chemokine binding;GO:0019957//C-C chemokine binding	GO:0002523//leukocyte migration involved in inflammatory response;GO:0006935//chemotaxis;GO:0006955//immune response;GO:0007165//signal transduction;GO:0007186//G-protein coupled receptor signaling pathway;GO:0007204//positive regulation of cytosolic calcium ion concentration;GO:0019722//calcium-mediated signaling;GO:0048290//isotype switching to IgA isotypes;GO:0060326//cell chemotaxis;GO:006047…
ncbi_396828	4.2975	9.2225	1.10166	9.04033e-11	3.04256e-09	ATP1A2	ATPase Na+/K+ transporting subunit alpha 2	Environmental Information Processing;Environmental Information Processing;Organismal Systems;Organismal Systems;Organismal Systems;Organismal Systems;Organismal Systems;Organismal Systems;Organismal Systems;Organismal Systems;Organismal Systems;Organismal Systems;Organismal Systems;Organismal Systems;Organismal Systems;Organismal Systems;Organismal Systems;Organismal Systems	Signal transduction;Signal transduction;Circulatory system;Endocrine system;Endocrine system;Digestive system;Digestive system;Endocrine system;Circulatory system;Digestive system;Digestive system;Endocrine system;Digestive system;Excretory system;Digestive system;Digestive system;Excretory system;Excretory system	ko04024//cAMP signaling pathway;ko04022//cGMP - PKG signaling pathway;ko04261//Adrenergic signaling in cardiomyocytes;ko04919//Thyroid hormone signaling pathway;ko04925//Aldosterone synthesis and secretion;ko04972//Pancreatic secretion;ko04974//Protein digestion and absorption;ko04911//Insulin secretion;ko04260//Cardiac muscle contraction;ko04970//Salivary secretion;ko04971//Gastric acid secretio…	K01539;K01539;K01539;K01539;K01539;K01539;K01539;K01539;K01539;K01539;K01539;K01539;K01539;K01539;K01539;K01539;K01539;K01539	GO:0005623//cell;GO:0005886//plasma membrane;GO:0005890//sodium:potassium-exchanging ATPase complex;GO:0014069//postsynaptic density;GO:0016020//membrane;GO:0016021//integral component of membrane;GO:0016323//basolateral plasma membrane;GO:0016324//apical plasma membrane;GO:0016328//lateral plasma membrane;GO:0030315//T-tubule;GO:0031090//organelle membrane;GO:0032991//macromolecular complex;GO:0…	GO:0000166//nucleotide binding;GO:0005391//sodium:potassium-exchanging ATPase activity;GO:0005524//ATP binding;GO:0008556//potassium-transporting ATPase activity;GO:0016791//phosphatase activity;GO:0046872//metal ion binding;GO:0051087//chaperone binding;GO:1990239//steroid hormone binding	GO:0002026//regulation of the force of heart contraction;GO:0006811//ion transport;GO:0006813//potassium ion transport;GO:0006883//cellular sodium ion homeostasis;GO:0008217//regulation of blood pressure;GO:0010248//establishment or maintenance of transmembrane electrochemical gradient;GO:0016311//dephosphorylation;GO:0030007//cellular potassium ion homeostasis;GO:0031947//negative regulation of …
ncbi_100511977	47.08	95.235	1.01638	9.15375e-11	3.07461e-09	PGM5	phosphoglucomutase 5	-	-	-	-	GO:0001725//stress fiber;GO:0005829//cytosol;GO:0005912//adherens junction;GO:0005914//spot adherens junction;GO:0005925//focal adhesion;GO:0009898//cytoplasmic side of plasma membrane;GO:0014704//intercalated disc;GO:0016010//dystrophin-associated glycoprotein complex;GO:0030018//Z disc;GO:0030055//cell-substrate junction;GO:0042383//sarcolemma;GO:0043034//costamere	GO:0000287//magnesium ion binding;GO:0004614//phosphoglucomutase activity;GO:0016868//intramolecular transferase activity, phosphotransferases;GO:0046872//metal ion binding	GO:0005975//carbohydrate metabolic process;GO:0014706//striated muscle tissue development;GO:0030239//myofibril assembly;GO:0071704//organic substance metabolic process
ncbi_100152816	0.0725	0.785	3.43664	9.65757e-11	3.23098e-09	SYT6	synaptotagmin 6, transcript variant X1	-	-	-	-	GO:0005886//plasma membrane;GO:0016020//membrane;GO:0016021//integral component of membrane;GO:0070382//exocytic vesicle;GO:0097038//perinuclear endoplasmic reticulum;GO:0098793//presynapse	GO:0000149//SNARE binding;GO:0001786//phosphatidylserine binding;GO:0005509//calcium ion binding;GO:0005544//calcium-dependent phospholipid binding;GO:0019905//syntaxin binding;GO:0030276//clathrin binding;GO:0042802//identical protein binding;GO:0042803//protein homodimerization activity;GO:0048306//calcium-dependent protein binding	GO:0007340//acrosome reaction;GO:0014059//regulation of dopamine secretion;GO:0016192//vesicle-mediated transport;GO:0017156//calcium ion regulated exocytosis;GO:0017158//regulation of calcium ion-dependent exocytosis;GO:0048791//calcium ion-regulated exocytosis of neurotransmitter;GO:0060478//acrosomal vesicle exocytosis;GO:0071277//cellular response to calcium ion
ncbi_100518131	4.725	10.1675	1.10558	9.85876e-11	3.29177e-09	PIK3CD	phosphatidylinositol-4,5-bisphosphate 3-kinase catalytic subunit delta, transcript variant X3	Metabolism;Human Diseases;Environmental Information Processing;Human Diseases;Human Diseases;Environmental Information Processing;Human Diseases;Environmental Information Processing;Cellular Processes;Environmental Information Processing;Cellular Processes;Human Diseases;Human Diseases;Human Diseases;Human Diseases;Organismal Systems;Organismal Systems;Human Diseases;Cellular Processes;Human Dise…	Global and overview maps;Cancers;Signal transduction;Infectious diseases;Infectious diseases;Signal transduction;Infectious diseases;Signal transduction;Cell motility;Signal transduction;Cellular community - eukaryotes;Cancers;Infectious diseases;Cancers;Infectious diseases;Development;Immune system;Cancers;Cell growth and death;Infectious diseases;Signal transduction;Endocrine and metabolic dise…	ko01100//Metabolic pathways;ko05200//Pathways in cancer;ko04151//PI3K-Akt signaling pathway;ko05165//Human papillomavirus infection;ko05166//HTLV-I infection;ko04014//Ras signaling pathway;ko05163//Human cytomegalovirus infection;ko04015//Rap1 signaling pathway;ko04810//Regulation of actin cytoskeleton;ko04024//cAMP signaling pathway;ko04510//Focal adhesion;ko05205//Proteoglycans in cancer;ko0516…	K00922;K00922;K00922;K00922;K00922;K00922;K00922;K00922;K00922;K00922;K00922;K00922;K00922;K00922;K00922;K00922;K00922;K00922;K00922;K00922;K00922;K00922;K00922;K00922;K00922;K00922;K00922;K00922;K00922;K00922;K00922;K00922;K00922;K00922;K00922;K00922;K00922;K00922;K00922;K00922;K00922;K00922;K00922;K00922;K00922;K00922;K00922;K00922;K00922;K00922;K00922;K00922;K00922;K00922;K00922;K00922;K00922;…	GO:0005737//cytoplasm;GO:0005886//plasma membrane;GO:0005942//phosphatidylinositol 3-kinase complex;GO:0016020//membrane	GO:0000166//nucleotide binding;GO:0005524//ATP binding;GO:0016301//kinase activity;GO:0016303//1-phosphatidylinositol-3-kinase activity;GO:0016740//transferase activity;GO:0035004//phosphatidylinositol 3-kinase activity;GO:0035005//1-phosphatidylinositol-4-phosphate 3-kinase activity;GO:0046934//phosphatidylinositol-4,5-bisphosphate 3-kinase activity;GO:0052742//phosphatidylinositol kinase activi…	GO:0010628//positive regulation of gene expression;GO:0014065//phosphatidylinositol 3-kinase signaling;GO:0016310//phosphorylation;GO:0016477//cell migration;GO:0030335//positive regulation of cell migration;GO:0033031//positive regulation of neutrophil apoptotic process;GO:0036092//phosphatidylinositol-3-phosphate biosynthetic process;GO:0046854//phosphatidylinositol phosphorylation;GO:0048015//…
ncbi_100626195	0.2925	0.7075	1.27429	9.96086e-11	3.3193e-09	HIVEP3	human immunodeficiency virus type I enhancer binding protein 3	-	-	-	-	-	-	-
ncbi_100737148	0.065	1.06	4.02748	1.06878e-10	3.52675e-09	ERFE	erythroferrone	-	-	-	-	GO:0005576//extracellular region;GO:0005615//extracellular space;GO:0005623//cell	GO:0005179//hormone activity;GO:0005515//protein binding	GO:0006879//cellular iron ion homeostasis;GO:0007165//signal transduction;GO:0010906//regulation of glucose metabolic process;GO:0019217//regulation of fatty acid metabolic process;GO:0045721//negative regulation of gluconeogenesis;GO:0046326//positive regulation of glucose import;GO:0046628//positive regulation of insulin receptor signaling pathway;GO:2000193//positive regulation of fatty acid t…
ncbi_100512353	0.0475	0.445	3.22781	1.15201e-10	3.794e-09	SHANK1	SH3 and multiple ankyrin repeat domains 1	Organismal Systems	Nervous system	ko04724//Glutamatergic synapse	K15009	-	-	-
ncbi_397264	37.07	102.53	1.46772	1.25913e-10	4.1387e-09	CKM	creatine kinase, M-type	Metabolism;Metabolism	Global and overview maps;Amino acid metabolism	ko01100//Metabolic pathways;ko00330//Arginine and proline metabolism	K00933;K00933	GO:0005615//extracellular space	GO:0000166//nucleotide binding;GO:0003824//catalytic activity;GO:0004111//creatine kinase activity;GO:0005524//ATP binding;GO:0016301//kinase activity;GO:0016740//transferase activity;GO:0016772//transferase activity, transferring phosphorus-containing groups	GO:0016310//phosphorylation;GO:0046314//phosphocreatine biosynthetic process
ncbi_100519285	3.4675	8.38	1.27305	1.47674e-10	4.83518e-09	WDR76	WD repeat domain 76, transcript variant X4	-	-	-	-	GO:0000792//heterochromatin;GO:0005634//nucleus	GO:0005515//protein binding;GO:0019899//enzyme binding	GO:0006974//cellular response to DNA damage stimulus
ncbi_100522175	29.8475	66.12	1.14748	1.54667e-10	5.03486e-09	SPPL2A	signal peptide peptidase like 2A, transcript variant X1	-	-	-	-	GO:0005765//lysosomal membrane;GO:0005770//late endosome;GO:0005886//plasma membrane;GO:0016020//membrane;GO:0016021//integral component of membrane;GO:0030660//Golgi-associated vesicle membrane;GO:0031902//late endosome membrane;GO:0043231//intracellular membrane-bounded organelle;GO:0071458//integral component of cytoplasmic side of endoplasmic reticulum membrane;GO:0071556//integral component …	GO:0004190//aspartic-type endopeptidase activity;GO:0042500//aspartic endopeptidase activity, intramembrane cleaving;GO:0042803//protein homodimerization activity	GO:0006509//membrane protein ectodomain proteolysis;GO:0031293//membrane protein intracellular domain proteolysis;GO:0033619//membrane protein proteolysis;GO:0050776//regulation of immune response
ncbi_100623833	32.02	66.3375	1.05085	1.58268e-10	5.14219e-09	SYNM	synemin	-	-	-	-	-	-	-
ncbi_110261107	3.75	1.1875	-1.65896	1.71802e-10	5.57119e-09	RNF186	ring finger protein 186	-	-	-	-	GO:0005789//endoplasmic reticulum membrane	GO:0004842//ubiquitin-protein transferase activity;GO:0061630//ubiquitin protein ligase activity	GO:0035519//protein K29-linked ubiquitination;GO:0043161//proteasome-mediated ubiquitin-dependent protein catabolic process;GO:0051865//protein autoubiquitination;GO:0070059//intrinsic apoptotic signaling pathway in response to endoplasmic reticulum stress;GO:0070534//protein K63-linked ubiquitination;GO:0070585//protein localization to mitochondrion
ncbi_100157760	186.618	459.827	1.30101	2.0227e-10	6.50925e-09	MYL9	myosin light chain 9	Cellular Processes;Environmental Information Processing;Cellular Processes;Cellular Processes;Environmental Information Processing;Organismal Systems;Organismal Systems;Organismal Systems	Cell motility;Signal transduction;Cellular community - eukaryotes;Cellular community - eukaryotes;Signal transduction;Endocrine system;Circulatory system;Immune system	ko04810//Regulation of actin cytoskeleton;ko04024//cAMP signaling pathway;ko04510//Focal adhesion;ko04530//Tight junction;ko04022//cGMP - PKG signaling pathway;ko04921//Oxytocin signaling pathway;ko04270//Vascular smooth muscle contraction;ko04670//Leukocyte transendothelial migration	K12755;K12755;K12755;K12755;K12755;K12755;K12755;K12755	GO:0016459//myosin complex	GO:0005509//calcium ion binding;GO:0046872//metal ion binding	-
ncbi_100525326	10.875	22.4325	1.04458	2.04624e-10	6.57247e-09	FERMT3	fermitin family member 3	Organismal Systems	Immune system	ko04611//Platelet activation	K17084	-	-	GO:0007229//integrin-mediated signaling pathway
ncbi_100736823	0.2775	1.185	2.09433	2.09328e-10	6.69809e-09	DOK7	docking protein 7, transcript variant X1	-	-	-	-	GO:0005654//nucleoplasm;GO:0005739//mitochondrion	GO:0019901//protein kinase binding	GO:0061098//positive regulation of protein tyrosine kinase activity
ncbi_100511550	2.58	9.005	1.80336	2.24663e-10	7.17521e-09	MCEMP1	mast cell expressed membrane protein 1, transcript variant X1	-	-	-	-	GO:0016020//membrane;GO:0016021//integral component of membrane	-	-
ncbi_100152372	9.38	20.4925	1.12744	2.28176e-10	7.27363e-09	RCSD1	RCSD domain containing 1	-	-	-	-	-	-	-
ncbi_100153820	1.9425	4.455	1.19751	2.35827e-10	7.48927e-09	BEND6	BEN domain containing 6, transcript variant X3	-	-	-	-	GO:0005634//nucleus	GO:0003682//chromatin binding;GO:0003714//transcription corepressor activity	GO:0045666//positive regulation of neuron differentiation;GO:0045746//negative regulation of Notch signaling pathway;GO:1903507//negative regulation of nucleic acid-templated transcription
ncbi_100514160	0.9475	2.0025	1.0796	2.39983e-10	7.60696e-09	XYLT1	xylosyltransferase 1, transcript variant X1	Metabolism;Metabolism;Metabolism	Global and overview maps;Glycan biosynthesis and metabolism;Glycan biosynthesis and metabolism	ko01100//Metabolic pathways;ko00534//Glycosaminoglycan biosynthesis - heparan sulfate / heparin;ko00532//Glycosaminoglycan biosynthesis - chondroitin sulfate / dermatan sulfate	K00771;K00771;K00771	GO:0000139//Golgi membrane;GO:0005615//extracellular space;GO:0016020//membrane	GO:0008375//acetylglucosaminyltransferase activity;GO:0030158//protein xylosyltransferase activity	GO:0006024//glycosaminoglycan biosynthetic process;GO:0015012//heparan sulfate proteoglycan biosynthetic process;GO:0030166//proteoglycan biosynthetic process;GO:0050650//chondroitin sulfate proteoglycan biosynthetic process
ncbi_102167462	0.005	0.5825	6.86419	2.44014e-10	7.71198e-09	MDFIC2	MyoD family inhibitor domain containing 2	-	-	-	-	-	-	-
ncbi_100524956	0.485	1.24	1.35428	2.67372e-10	8.39827e-09	IGSF10	immunoglobulin superfamily member 10, transcript variant X1	-	-	-	-	GO:0005576//extracellular region	GO:0005515//protein binding	GO:2001222//regulation of neuron migration
ncbi_397318	3.8125	8.42	1.14308	2.67432e-10	8.39827e-09	NFATC1	nuclear factor of activated T-cells 1	Environmental Information Processing;Human Diseases;Human Diseases;Environmental Information Processing;Human Diseases;Environmental Information Processing;Cellular Processes;Organismal Systems;Environmental Information Processing;Human Diseases;Organismal Systems;Organismal Systems;Organismal Systems;Organismal Systems;Organismal Systems;Organismal Systems;Human Diseases;Human Diseases;Organisma…	Signal transduction;Infectious diseases;Infectious diseases;Signal transduction;Infectious diseases;Signal transduction;Cell growth and death;Endocrine system;Signal transduction;Infectious diseases;Development;Immune system;Immune system;Immune system;Immune system;Immune system;Endocrine and metabolic diseases;Immune diseases;Immune system	ko04010//MAPK signaling pathway;ko05166//HTLV-I infection;ko05163//Human cytomegalovirus infection;ko04024//cAMP signaling pathway;ko05167//Kaposi sarcoma-associated herpesvirus infection;ko04022//cGMP - PKG signaling pathway;ko04218//Cellular senescence;ko04921//Oxytocin signaling pathway;ko04310//Wnt signaling pathway;ko05161//Hepatitis B;ko04380//Osteoclast differentiation;ko04659//Th17 cell d…	K04446;K04446;K04446;K04446;K04446;K04446;K04446;K04446;K04446;K04446;K04446;K04446;K04446;K04446;K04446;K04446;K04446;K04446;K04446	GO:0005634//nucleus;GO:0005667//transcription factor complex;GO:0005829//cytosol;GO:0044798//nuclear transcription factor complex	GO:0000978//RNA polymerase II core promoter proximal region sequence-specific DNA binding;GO:0003677//DNA binding;GO:0003682//chromatin binding;GO:0003700//transcription factor activity, sequence-specific DNA binding;GO:0008134//transcription factor binding	GO:0001816//cytokine production;GO:0006355//regulation of transcription, DNA-templated;GO:0033173//calcineurin-NFAT signaling cascade;GO:0045944//positive regulation of transcription from RNA polymerase II promoter
ncbi_541594	6.45	13.135	1.02605	2.9186e-10	9.13143e-09	HAND1	heart and neural crest derivatives expressed 1	Cellular Processes	Cellular community - eukaryotes	ko04550//Signaling pathways regulating pluripotency of stem cells	K09071	GO:0005634//nucleus;GO:0005654//nucleoplasm;GO:0005730//nucleolus;GO:0005737//cytoplasm;GO:0090575//RNA polymerase II transcription factor complex	GO:0000977//RNA polymerase II regulatory region sequence-specific DNA binding;GO:0000978//RNA polymerase II core promoter proximal region sequence-specific DNA binding;GO:0000981//RNA polymerase II transcription factor activity, sequence-specific DNA binding;GO:0001227//transcriptional repressor activity, RNA polymerase II transcription regulatory region sequence-specific binding;GO:0003677//DNA …	GO:0000122//negative regulation of transcription from RNA polymerase II promoter;GO:0001525//angiogenesis;GO:0001701//in utero embryonic development;GO:0001707//mesoderm formation;GO:0001824//blastocyst development;GO:0001829//trophectodermal cell differentiation;GO:0001947//heart looping;GO:0003144//embryonic heart tube formation;GO:0003218//cardiac left ventricle formation;GO:0003219//cardiac r…
ncbi_100510980	4.1175	9.1325	1.14924	3.01355e-10	9.41108e-09	KLHDC8B	kelch domain containing 8B, transcript variant X1	-	-	-	-	-	GO:0005515//protein binding	-
ncbi_100515508	4.2575	1.9875	-1.09905	3.75223e-10	1.16106e-08	LOC100515508	peroxisomal sarcosine oxidase, transcript variant X1	Metabolism;Cellular Processes;Metabolism;Metabolism	Global and overview maps;Transport and catabolism;Amino acid metabolism;Amino acid metabolism	ko01100//Metabolic pathways;ko04146//Peroxisome;ko00310//Lysine degradation;ko00260//Glycine, serine and threonine metabolism	K00306;K00306;K00306;K00306	-	-	-
ncbi_100526226	11.8	3.8025	-1.63377	3.87883e-10	1.18934e-08	NR0B2	nuclear receptor subfamily 0 group B member 2	Organismal Systems	Digestive system	ko04976//Bile secretion	K08563	GO:0005634//nucleus;GO:0005737//cytoplasm	GO:0003677//DNA binding;GO:0003707//steroid hormone receptor activity;GO:0003714//transcription corepressor activity;GO:0008134//transcription factor binding;GO:0019904//protein domain specific binding;GO:0042803//protein homodimerization activity	GO:0000122//negative regulation of transcription from RNA polymerase II promoter;GO:0006355//regulation of transcription, DNA-templated;GO:0007219//Notch signaling pathway;GO:0007623//circadian rhythm;GO:0010628//positive regulation of gene expression;GO:0010629//negative regulation of gene expression;GO:0032922//circadian regulation of gene expression;GO:0043401//steroid hormone mediated signali…
ncbi_641349	2.4475	5.635	1.20311	3.91509e-10	1.19829e-08	PPP1R3C	protein phosphatase 1 regulatory subunit 3C	Organismal Systems;Human Diseases	Endocrine system;Endocrine and metabolic diseases	ko04910//Insulin signaling pathway;ko04931//Insulin resistance	K07189;K07189	-	GO:0005515//protein binding;GO:0019903//protein phosphatase binding;GO:2001069//glycogen binding	GO:0005975//carbohydrate metabolic process;GO:0005977//glycogen metabolic process;GO:0005978//glycogen biosynthetic process
ncbi_100522551	0.5625	2.4175	2.10359	3.99347e-10	1.22007e-08	LOC100522551	carbohydrate sulfotransferase 6, transcript variant X1	Metabolism	Glycan biosynthesis and metabolism	ko00533//Glycosaminoglycan biosynthesis - keratan sulfate	K09671	GO:0000139//Golgi membrane;GO:0005802//trans-Golgi network	GO:0001517//N-acetylglucosamine 6-O-sulfotransferase activity;GO:0008146//sulfotransferase activity;GO:0016740//transferase activity	GO:0005975//carbohydrate metabolic process;GO:0006044//N-acetylglucosamine metabolic process;GO:0006790//sulfur compound metabolic process;GO:0018146//keratan sulfate biosynthetic process
ncbi_100521577	1.755	4.3075	1.29538	4.0536e-10	1.2362e-08	KIF18B	kinesin family member 18B, transcript variant X1	-	-	-	-	GO:0005634//nucleus;GO:0005871//kinesin complex;GO:0005874//microtubule;GO:0061673//mitotic spindle astral microtubule;GO:1990023//mitotic spindle midzone	GO:0000166//nucleotide binding;GO:0003774//motor activity;GO:0003777//microtubule motor activity;GO:0005524//ATP binding;GO:0008017//microtubule binding;GO:0008574//ATP-dependent microtubule motor activity, plus-end-directed;GO:0016887//ATPase activity	GO:0000070//mitotic sister chromatid segregation;GO:0007018//microtubule-based movement;GO:0007019//microtubule depolymerization
ncbi_100820830	3.4925	7.1475	1.03318	4.20674e-10	1.27829e-08	ALDH4A1	aldehyde dehydrogenase 4 family member A1	Metabolism;Metabolism;Metabolism	Global and overview maps;Amino acid metabolism;Amino acid metabolism	ko01100//Metabolic pathways;ko00330//Arginine and proline metabolism;ko00250//Alanine, aspartate and glutamate metabolism	K00294;K00294;K00294	-	GO:0003842//1-pyrroline-5-carboxylate dehydrogenase activity;GO:0004029//aldehyde dehydrogenase (NAD) activity;GO:0016491//oxidoreductase activity;GO:0016620//oxidoreductase activity, acting on the aldehyde or oxo group of donors, NAD or NADP as acceptor;GO:0042802//identical protein binding	GO:0006560//proline metabolic process;GO:0010133//proline catabolic process to glutamate;GO:0055114//oxidation-reduction process
ncbi_404277	2.745	6.5625	1.25744	4.52504e-10	1.36763e-08	TEC	tec protein tyrosine kinase, transcript variant X2	Organismal Systems;Organismal Systems	Development;Immune system	ko04380//Osteoclast differentiation;ko04660//T cell receptor signaling pathway	K07364;K07364	GO:0005856//cytoskeleton;GO:0005886//plasma membrane	GO:0000166//nucleotide binding;GO:0004672//protein kinase activity;GO:0004713//protein tyrosine kinase activity;GO:0004715//non-membrane spanning protein tyrosine kinase activity;GO:0005515//protein binding;GO:0005524//ATP binding;GO:0016301//kinase activity;GO:0016740//transferase activity	GO:0002250//adaptive immune response;GO:0006468//protein phosphorylation;GO:0007229//integrin-mediated signaling pathway;GO:0010543//regulation of platelet activation;GO:0016310//phosphorylation;GO:0018108//peptidyl-tyrosine phosphorylation;GO:0035556//intracellular signal transduction;GO:0038083//peptidyl-tyrosine autophosphorylation;GO:0042246//tissue regeneration;GO:0050731//positive regulatio…
ncbi_100526085	7.3575	15.37	1.06283	5.22049e-10	1.575e-08	HCK	HCK proto-oncogene, Src family tyrosine kinase, transcript variant X1	Human Diseases;Organismal Systems;Organismal Systems	Infectious diseases;Immune system;Immune system	ko05167//Kaposi sarcoma-associated herpesvirus infection;ko04062//Chemokine signaling pathway;ko04666//Fc gamma R-mediated phagocytosis	K08893;K08893;K08893	-	GO:0000166//nucleotide binding;GO:0004672//protein kinase activity;GO:0004713//protein tyrosine kinase activity;GO:0004715//non-membrane spanning protein tyrosine kinase activity;GO:0005515//protein binding;GO:0005524//ATP binding;GO:0016301//kinase activity;GO:0016740//transferase activity	GO:0006468//protein phosphorylation;GO:0016310//phosphorylation;GO:0018108//peptidyl-tyrosine phosphorylation
ncbi_100154934	0.125	0.67	2.42223	5.39591e-10	1.62213e-08	VENTX	VENT homeobox, transcript variant X2	Human Diseases	Infectious diseases	ko05166//HTLV-I infection	K09341	GO:0005634//nucleus	GO:0000977//RNA polymerase II regulatory region sequence-specific DNA binding;GO:0000981//RNA polymerase II transcription factor activity, sequence-specific DNA binding;GO:0003677//DNA binding;GO:0043565//sequence-specific DNA binding	GO:0000122//negative regulation of transcription from RNA polymerase II promoter;GO:0006355//regulation of transcription, DNA-templated;GO:0006357//regulation of transcription from RNA polymerase II promoter;GO:0035067//negative regulation of histone acetylation;GO:0048598//embryonic morphogenesis
ncbi_100156631	0.9575	3.1325	1.70997	5.53881e-10	1.6582e-08	NEIL3	nei like DNA glycosylase 3, transcript variant X1	Genetic Information Processing	Replication and repair	ko03410//Base excision repair	K10569	GO:0005634//nucleus;GO:0005654//nucleoplasm	GO:0000405//bubble DNA binding;GO:0003676//nucleic acid binding;GO:0003677//DNA binding;GO:0003684//damaged DNA binding;GO:0003690//double-stranded DNA binding;GO:0003697//single-stranded DNA binding;GO:0003906//DNA-(apurinic or apyrimidinic site) lyase activity;GO:0004519//endonuclease activity;GO:0008270//zinc ion binding;GO:0016799//hydrolase activity, hydrolyzing N-glycosyl compounds;GO:00191…	GO:0006281//DNA repair;GO:0006284//base-excision repair;GO:0006289//nucleotide-excision repair;GO:0090305//nucleic acid phosphodiester bond hydrolysis
ncbi_110255206	1.61	0.015	-6.74595	5.54533e-10	1.6582e-08	LOC110255206	tryptase-like	-	-	-	-	-	-	-
ncbi_100157564	0.575	2.395	2.05839	5.56746e-10	1.65895e-08	CEBPE	CCAAT/enhancer binding protein epsilon	Human Diseases;Human Diseases	Cancers;Cancers	ko05202//Transcriptional misregulation in cancers;ko05221//Acute myeloid leukemia	K10051;K10051	GO:0005634//nucleus	GO:0000978//RNA polymerase II core promoter proximal region sequence-specific DNA binding;GO:0001228//transcriptional activator activity, RNA polymerase II transcription regulatory region sequence-specific binding;GO:0003677//DNA binding;GO:0003700//transcription factor activity, sequence-specific DNA binding	GO:0006355//regulation of transcription, DNA-templated;GO:0006909//phagocytosis;GO:0010628//positive regulation of gene expression;GO:0030225//macrophage differentiation;GO:0030851//granulocyte differentiation;GO:0042089//cytokine biosynthetic process;GO:0042742//defense response to bacterium;GO:0045944//positive regulation of transcription from RNA polymerase II promoter
ncbi_100512063	21.5325	47.1175	1.12975	5.61864e-10	1.67125e-08	POU2AF1	POU class 2 associating factor 1	-	-	-	-	-	-	-
MSTRG.8247	0.03	2.7225	6.50383	5.8549e-10	1.73541e-08	--	vesicle-trafficking protein SEC22a isoform X4 [Sus scrofa]	-	-	-	-	-	-	-
ncbi_100156669	0.425	1.2325	1.53605	6.79567e-10	2.00722e-08	FAM89A	family with sequence similarity 89 member A	-	-	-	-	-	-	-
ncbi_100135669	1.65	3.385	1.03669	7.26003e-10	2.12948e-08	NLRC3	NLR family CARD domain containing 3, transcript variant X13	-	-	-	-	GO:0005737//cytoplasm;GO:0005829//cytosol;GO:0034451//centriolar satellite;GO:0043231//intracellular membrane-bounded organelle;GO:0048471//perinuclear region of cytoplasm	GO:0000166//nucleotide binding;GO:0005515//protein binding;GO:0005524//ATP binding	GO:0007249//I-kappaB kinase/NF-kappaB signaling;GO:0032088//negative regulation of NF-kappaB transcription factor activity;GO:0032715//negative regulation of interleukin-6 production;GO:0032720//negative regulation of tumor necrosis factor production;GO:0035556//intracellular signal transduction;GO:0042110//T cell activation;GO:0043124//negative regulation of I-kappaB kinase/NF-kappaB signaling;G…
ncbi_100286873	66.58	29.0775	-1.19519	8.58354e-10	2.4832e-08	NQO1	NAD(P)H quinone dehydrogenase 1	Human Diseases;Human Diseases;Human Diseases;Metabolism	Cancers;Cancers;Cardiovascular diseases;Metabolism of cofactors and vitamins	ko05200//Pathways in cancer;ko05225//Hepatocellular carcinoma;ko05418//Fluid shear stress and atherosclerosis;ko00130//Ubiquinone and other terpenoid-quinone biosynthesis	K00355;K00355;K00355;K00355	GO:0005623//cell;GO:0005829//cytosol	GO:0003955//NAD(P)H dehydrogenase (quinone) activity;GO:0016491//oxidoreductase activity;GO:0042802//identical protein binding	GO:0006979//response to oxidative stress;GO:0043086//negative regulation of catalytic activity;GO:0045454//cell redox homeostasis;GO:0055114//oxidation-reduction process
ncbi_100155863	0.4925	1.34	1.44404	8.75982e-10	2.52404e-08	MESP1	mesoderm posterior bHLH transcription factor 1	-	-	-	-	GO:0005634//nucleus	GO:0000978//RNA polymerase II core promoter proximal region sequence-specific DNA binding;GO:0001228//transcriptional activator activity, RNA polymerase II transcription regulatory region sequence-specific binding;GO:0003700//transcription factor activity, sequence-specific DNA binding;GO:0035326//enhancer binding;GO:0044212//transcription regulatory region DNA binding;GO:0046983//protein dimeriz…	GO:0001707//mesoderm formation;GO:0001756//somitogenesis;GO:0001947//heart looping;GO:0003007//heart morphogenesis;GO:0003139//secondary heart field specification;GO:0003143//embryonic heart tube morphogenesis;GO:0003210//cardiac atrium formation;GO:0003211//cardiac ventricle formation;GO:0003236//sinus venosus morphogenesis;GO:0003241//growth involved in heart morphogenesis;GO:0003259//cardiobla…
ncbi_100154357	0.49	1.64	1.74284	8.94377e-10	2.56981e-08	CNNM1	cyclin and CBS domain divalent metal cation transport mediator 1, transcript variant X4	-	-	-	-	GO:0005886//plasma membrane;GO:0016020//membrane;GO:0016021//integral component of membrane	GO:0022857//transmembrane transporter activity	GO:0055085//transmembrane transport
ncbi_100233179	8.695	17.53	1.01157	8.99184e-10	2.57924e-08	DOK1	docking protein 1	Human Diseases	Infectious diseases	ko05162//Measles	K14752	GO:0005634//nucleus;GO:0005829//cytosol	-	GO:0007169//transmembrane receptor protein tyrosine kinase signaling pathway;GO:0007265//Ras protein signal transduction;GO:0035556//intracellular signal transduction;GO:0038145//macrophage colony-stimulating factor signaling pathway
ncbi_100152590	4.865	10.7875	1.14885	9.47074e-10	2.712e-08	NUF2	NUF2, NDC80 kinetochore complex component, transcript variant X1	-	-	-	-	GO:0000776//kinetochore;GO:0000778//condensed nuclear chromosome kinetochore;GO:0005623//cell;GO:0005654//nucleoplasm;GO:0031262//Ndc80 complex	GO:0044877//macromolecular complex binding	GO:0007052//mitotic spindle organization;GO:0045132//meiotic chromosome segregation;GO:0051315//attachment of mitotic spindle microtubules to kinetochore;GO:0051383//kinetochore organization
ncbi_100514494	3.755	9.205	1.2936	1.00341e-09	2.8588e-08	LOC100514494	schwannomin-interacting protein 1	-	-	-	-	-	-	-
ncbi_100153121	1.28	2.935	1.19722	1.0597e-09	2.99892e-08	ESPL1	extra spindle pole bodies like 1, separase	Cellular Processes;Cellular Processes	Cell growth and death;Cell growth and death	ko04110//Cell cycle;ko04114//Oocyte meiosis	K02365;K02365	GO:0005634//nucleus;GO:0005737//cytoplasm;GO:0005813//centrosome;GO:0072686//mitotic spindle	GO:0004197//cysteine-type endopeptidase activity;GO:0008233//peptidase activity;GO:0008234//cysteine-type peptidase activity	GO:0000070//mitotic sister chromatid segregation;GO:0000212//meiotic spindle organization;GO:0000278//mitotic cell cycle;GO:0006508//proteolysis;GO:0007059//chromosome segregation;GO:0007127//meiosis I;GO:0045143//homologous chromosome segregation;GO:0051307//meiotic chromosome separation
ncbi_100157078	0.415	1.415	1.76962	1.11838e-09	3.15853e-08	HAPLN3	hyaluronan and proteoglycan link protein 3, transcript variant X1	-	-	-	-	GO:0016020//membrane;GO:0016021//integral component of membrane;GO:0031012//extracellular matrix	GO:0005540//hyaluronic acid binding	GO:0001501//skeletal system development;GO:0007155//cell adhesion;GO:0007417//central nervous system development
ncbi_733597	2.12	4.55	1.1018	1.11983e-09	3.15853e-08	ICOS	inducible T-cell costimulator	Environmental Information Processing;Organismal Systems;Organismal Systems;Human Diseases	Signaling molecules and interaction;Immune system;Immune system;Immune diseases	ko04514//Cell adhesion molecules (CAMs);ko04660//T cell receptor signaling pathway;ko04672//Intestinal immune network for IgA production;ko05340//Primary immunodeficiency	K06713;K06713;K06713;K06713	GO:0005887//integral component of plasma membrane;GO:0009897//external side of plasma membrane;GO:0016020//membrane;GO:0016021//integral component of membrane	-	GO:0002517//T cell tolerance induction;GO:0031295//T cell costimulation;GO:0098609//cell-cell adhesion
ncbi_397669	1.2625	14.1475	3.48619	1.12506e-09	3.16799e-08	CD19	CD19 molecule	Environmental Information Processing;Human Diseases;Organismal Systems;Organismal Systems;Human Diseases	Signal transduction;Infectious diseases;Immune system;Immune system;Immune diseases	ko04151//PI3K-Akt signaling pathway;ko05169//Epstein-Barr virus infection;ko04640//Hematopoietic cell lineage;ko04662//B cell receptor signaling pathway;ko05340//Primary immunodeficiency	K06465;K06465;K06465;K06465;K06465	GO:0005623//cell;GO:0005887//integral component of plasma membrane;GO:0009897//external side of plasma membrane;GO:0016020//membrane;GO:0016021//integral component of membrane;GO:0032991//macromolecular complex	-	GO:0001923//B-1 B cell differentiation;GO:0002322//B cell proliferation involved in immune response;GO:0016064//immunoglobulin mediated immune response;GO:0019724//B cell mediated immunity;GO:0043552//positive regulation of phosphatidylinositol 3-kinase activity;GO:0050851//antigen receptor-mediated signaling pathway;GO:0050853//B cell receptor signaling pathway;GO:0050855//regulation of B cell r…
ncbi_100626754	0.63	1.4575	1.21007	1.13095e-09	3.17927e-08	IGSF9B	immunoglobulin superfamily member 9B, transcript variant X1	-	-	-	-	GO:0016020//membrane;GO:0016021//integral component of membrane;GO:0030425//dendrite;GO:0043025//neuronal cell body;GO:0045202//synapse;GO:0060077//inhibitory synapse	GO:0005515//protein binding;GO:0019900//kinase binding	GO:0007156//homophilic cell adhesion via plasma membrane adhesion molecules;GO:0007416//synapse assembly;GO:0010842//retina layer formation;GO:0097151//positive regulation of inhibitory postsynaptic potential;GO:0099560//synaptic membrane adhesion
ncbi_767627	0.195	2.98	3.93377	1.16414e-09	3.2545e-08	VPREB1	V-set pre-B cell surrogate light chain 1	-	-	-	-	GO:0005615//extracellular space	-	GO:0002377//immunoglobulin production;GO:0006955//immune response
ncbi_100157775	0.245	0.6275	1.35683	1.16554e-09	3.2545e-08	TRPM6	transient receptor potential cation channel subfamily M member 6, transcript variant X8	Organismal Systems	Digestive system	ko04978//Mineral absorption	K04981	GO:0016020//membrane;GO:0016021//integral component of membrane;GO:0016324//apical plasma membrane;GO:0031526//brush border membrane	GO:0004674//protein serine/threonine kinase activity;GO:0005216//ion channel activity;GO:0005261//cation channel activity;GO:0005524//ATP binding	GO:0006468//protein phosphorylation;GO:0006811//ion transport;GO:0006812//cation transport;GO:0009636//response to toxic substance;GO:0030001//metal ion transport;GO:0034220//ion transmembrane transport;GO:0051262//protein tetramerization;GO:0055085//transmembrane transport;GO:0098655//cation transmembrane transport
MSTRG.9286	0.1325	1.3775	3.37799	1.20826e-09	3.35749e-08	--	cullin-7 isoform X1 [Sus scrofa]	-	-	-	-	-	-	-
ncbi_397478	295.43	143.852	-1.03823	1.2825e-09	3.54629e-08	CES1	carboxylesterase 1	Metabolism;Metabolism	Global and overview maps;Xenobiotics biodegradation and metabolism	ko01100//Metabolic pathways;ko00983//Drug metabolism - other enzymes	K01044;K01044	GO:0005615//extracellular space	GO:0004771//sterol esterase activity;GO:0004806//triglyceride lipase activity;GO:0016787//hydrolase activity;GO:0052689//carboxylic ester hydrolase activity	GO:0016042//lipid catabolic process
ncbi_100156912	3.12	6.785	1.1208	1.31966e-09	3.62532e-08	SLAMF6	SLAM family member 6, transcript variant X2	-	-	-	-	GO:0005886//plasma membrane	-	GO:0032729//positive regulation of interferon-gamma production;GO:0032740//positive regulation of interleukin-17 production;GO:0045954//positive regulation of natural killer cell mediated cytotoxicity;GO:0072540//T-helper 17 cell lineage commitment
ncbi_100155338	26.3475	54.12	1.0385	1.32501e-09	3.6282e-08	HSPB8	heat shock protein family B (small) member 8	-	-	-	-	GO:0005634//nucleus;GO:0005654//nucleoplasm;GO:0005737//cytoplasm;GO:0005829//cytosol;GO:0016604//nuclear body	GO:0042802//identical protein binding;GO:0042803//protein homodimerization activity	GO:0034620//cellular response to unfolded protein
ncbi_100153499	0.6025	2.9075	2.27075	1.32951e-09	3.63464e-08	TCEAL2	transcription elongation factor A like 2	-	-	-	-	GO:0005634//nucleus	GO:0050699//WW domain binding	-
ncbi_100624847	0.895	1.8675	1.06115	1.37542e-09	3.75151e-08	AHRR	aryl-hydrocarbon receptor repressor, transcript variant X1	-	-	-	-	GO:0005634//nucleus	GO:0046983//protein dimerization activity	GO:0000122//negative regulation of transcription from RNA polymerase II promoter;GO:0006355//regulation of transcription, DNA-templated;GO:0006805//xenobiotic metabolic process;GO:0009410//response to xenobiotic stimulus;GO:0045944//positive regulation of transcription from RNA polymerase II promoter
ncbi_100337682	0.155	2.09	3.75316	1.54823e-09	4.18519e-08	CRHBP	corticotropin releasing hormone binding protein	-	-	-	-	GO:0005576//extracellular region;GO:0005615//extracellular space;GO:0005634//nucleus;GO:0030141//secretory granule;GO:0045202//synapse	GO:0051424//corticotropin-releasing hormone binding	GO:0001963//synaptic transmission, dopaminergic;GO:0002125//maternal aggressive behavior;GO:0006954//inflammatory response;GO:0007565//female pregnancy;GO:0009755//hormone-mediated signaling pathway;GO:0035690//cellular response to drug;GO:0035865//cellular response to potassium ion;GO:0042445//hormone metabolic process;GO:0045055//regulated exocytosis;GO:0048149//behavioral response to ethanol;G…
MSTRG.15470	0.0025	5.4975	11.1026	1.5675e-09	4.2305e-08	--	hCG1818437, isoform CRA_b [Homo sapiens]	-	-	-	-	-	-	-
MSTRG.12886	2.7175	0.8875	-1.61446	1.5807e-09	4.25931e-08	--	cullin-7 isoform X1 [Sus scrofa]	-	-	-	-	-	-	-
ncbi_100518997	8.9475	23.91	1.41806	1.67032e-09	4.47939e-08	FLNC	filamin C, transcript variant X4	Environmental Information Processing;Cellular Processes;Human Diseases;Human Diseases	Signal transduction;Cellular community - eukaryotes;Cancers;Infectious diseases	ko04010//MAPK signaling pathway;ko04510//Focal adhesion;ko05205//Proteoglycans in cancer;ko05132//Salmonella infection	K04437;K04437;K04437;K04437	GO:0005737//cytoplasm;GO:0005829//cytosol;GO:0005886//plasma membrane;GO:0042383//sarcolemma	GO:0003779//actin binding;GO:0005515//protein binding;GO:0008092//cytoskeletal protein binding;GO:0030506//ankyrin binding	GO:0048747//muscle fiber development
ncbi_110261290	0.001	0.585	9.19229	1.81381e-09	4.81829e-08	LOC110261290	zinc finger protein 160-like	-	-	-	-	-	-	-
ncbi_100157641	2.4825	5.145	1.05138	1.90212e-09	5.01345e-08	PLCB2	phospholipase C beta 2, transcript variant X1	Metabolism;Human Diseases;Human Diseases;Environmental Information Processing;Environmental Information Processing;Human Diseases;Organismal Systems;Human Diseases;Environmental Information Processing;Human Diseases;Organismal Systems;Organismal Systems;Environmental Information Processing;Organismal Systems;Environmental Information Processing;Organismal Systems;Environmental Information Process…	Global and overview maps;Cancers;Infectious diseases;Signal transduction;Signal transduction;Neurodegenerative diseases;Immune system;Neurodegenerative diseases;Signal transduction;Endocrine and metabolic diseases;Immune system;Endocrine system;Signal transduction;Nervous system;Signal transduction;Circulatory system;Signal transduction;Endocrine system;Endocrine system;Nervous system;Immune syst…	ko01100//Metabolic pathways;ko05200//Pathways in cancer;ko05163//Human cytomegalovirus infection;ko04015//Rap1 signaling pathway;ko04020//Calcium signaling pathway;ko05016//Huntington disease;ko04062//Chemokine signaling pathway;ko05010//Alzheimer disease;ko04022//cGMP - PKG signaling pathway;ko04934//Cushing syndrome;ko04621//NOD-like receptor signaling pathway;ko04921//Oxytocin signaling pathwa…	K05858;K05858;K05858;K05858;K05858;K05858;K05858;K05858;K05858;K05858;K05858;K05858;K05858;K05858;K05858;K05858;K05858;K05858;K05858;K05858;K05858;K05858;K05858;K05858;K05858;K05858;K05858;K05858;K05858;K05858;K05858;K05858;K05858;K05858;K05858;K05858;K05858;K05858;K05858;K05858;K05858;K05858;K05858;K05858;K05858;K05858;K05858;K05858;K05858;K05858;K05858	GO:0005623//cell;GO:0005737//cytoplasm	GO:0004435//phosphatidylinositol phospholipase C activity;GO:0004629//phospholipase C activity;GO:0005509//calcium ion binding;GO:0008081//phosphoric diester hydrolase activity;GO:0016787//hydrolase activity	GO:0006629//lipid metabolic process;GO:0007165//signal transduction;GO:0016042//lipid catabolic process;GO:0032959//inositol trisphosphate biosynthetic process;GO:0035556//intracellular signal transduction;GO:0048015//phosphatidylinositol-mediated signaling;GO:0050913//sensory perception of bitter taste;GO:0051209//release of sequestered calcium ion into cytosol
ncbi_100739137	0.98	2.09	1.09265	1.92012e-09	5.05303e-08	GFOD1	glucose-fructose oxidoreductase domain containing 1, transcript variant X2	-	-	-	-	-	GO:0016491//oxidoreductase activity	GO:0055114//oxidation-reduction process
MSTRG.16170	0.7325	3.35	2.19326	1.94708e-09	5.10806e-08	gag	gag protein [Sus scrofa]	-	-	-	-	-	-	-
MSTRG.14166	3.245	6.7825	1.0636	2.0958e-09	5.44875e-08	--	hCG1648894, isoform CRA_a [Homo sapiens]	-	-	-	-	-	-	-
ncbi_100512301	0.7225	1.8325	1.34274	2.09629e-09	5.44875e-08	EXO1	exonuclease 1, transcript variant X1	Genetic Information Processing	Replication and repair	ko03430//Mismatch repair	K10746	GO:0005634//nucleus	GO:0003677//DNA binding;GO:0003824//catalytic activity;GO:0004518//nuclease activity;GO:0016788//hydrolase activity, acting on ester bonds;GO:0017108//5'-flap endonuclease activity;GO:0035312//5'-3' exodeoxyribonuclease activity;GO:0048256//flap endonuclease activity	GO:0006281//DNA repair;GO:0006298//mismatch repair;GO:0006310//DNA recombination;GO:0090305//nucleic acid phosphodiester bond hydrolysis
ncbi_100153751	4.1075	8.5675	1.06061	2.18341e-09	5.64912e-08	HAND2	heart and neural crest derivatives expressed 2	-	-	-	-	GO:0000790//nuclear chromatin;GO:0005634//nucleus;GO:0005667//transcription factor complex;GO:0032991//macromolecular complex	GO:0000977//RNA polymerase II regulatory region sequence-specific DNA binding;GO:0000981//RNA polymerase II transcription factor activity, sequence-specific DNA binding;GO:0001228//transcriptional activator activity, RNA polymerase II transcription regulatory region sequence-specific binding;GO:0003680//AT DNA binding;GO:0008134//transcription factor binding;GO:0042803//protein homodimerization a…	GO:0001701//in utero embryonic development;GO:0001947//heart looping;GO:0001967//suckling behavior;GO:0003007//heart morphogenesis;GO:0003219//cardiac right ventricle formation;GO:0003253//cardiac neural crest cell migration involved in outflow tract morphogenesis;GO:0003266//regulation of secondary heart field cardioblast proliferation;GO:0003278//apoptotic process involved in heart morphogenesi…
ncbi_100155706	0.47	1.9325	2.03974	2.26814e-09	5.83261e-08	KHDRBS3	KH RNA binding domain containing, signal transduction associated 3	-	-	-	-	GO:0005634//nucleus;GO:0005654//nucleoplasm;GO:0032991//macromolecular complex	GO:0003676//nucleic acid binding;GO:0003723//RNA binding;GO:0019904//protein domain specific binding;GO:0042802//identical protein binding	GO:0048024//regulation of mRNA splicing, via spliceosome
ncbi_100519368	0.6175	2.105	1.76931	2.29359e-09	5.88909e-08	TNFRSF9	TNF receptor superfamily member 9	Environmental Information Processing	Signaling molecules and interaction	ko04060//Cytokine-cytokine receptor interaction	K05146	GO:0005886//plasma membrane;GO:0009897//external side of plasma membrane;GO:0016020//membrane;GO:0016021//integral component of membrane	GO:0005515//protein binding;GO:0038023//signaling receptor activity	GO:0006915//apoptotic process;GO:0008285//negative regulation of cell proliferation
ncbi_110258568	2.3125	9.5925	2.05245	2.30192e-09	5.9015e-08	LOC110258568	multidrug resistance-associated protein 4-like	-	-	-	-	-	-	-
ncbi_100271881	0.005	1.04	7.70044	2.47449e-09	6.28668e-08	LY6G6F	lymphocyte antigen 6 family member G6F	-	-	-	-	GO:0016020//membrane;GO:0016021//integral component of membrane	-	-
ncbi_100187577	0.2775	1.2775	2.20276	2.52466e-09	6.39491e-08	LRP8	LDL receptor related protein 8	-	-	-	-	GO:0005901//caveola;GO:0016020//membrane;GO:0016021//integral component of membrane;GO:0043235//receptor complex	GO:0005509//calcium ion binding;GO:0005515//protein binding;GO:0030229//very-low-density lipoprotein particle receptor activity	GO:0006897//endocytosis
ncbi_100271931	20.1525	46.9775	1.22101	2.6885e-09	6.74922e-08	THY1	Thy-1 cell surface antigen	Organismal Systems	Immune system	ko04670//Leukocyte transendothelial migration	K06514	GO:0005623//cell;GO:0030425//dendrite;GO:0031362//anchored component of external side of plasma membrane;GO:0045121//membrane raft	GO:0005096//GTPase activator activity;GO:0005178//integrin binding;GO:0019901//protein kinase binding;GO:0034235//GPI anchor binding	GO:0001525//angiogenesis;GO:0006469//negative regulation of protein kinase activity;GO:0007010//cytoskeleton organization;GO:0007155//cell adhesion;GO:0030334//regulation of cell migration;GO:0030336//negative regulation of cell migration;GO:0043547//positive regulation of GTPase activity;GO:0046549//retinal cone cell development;GO:0048041//focal adhesion assembly;GO:0050771//negative regulation…
ncbi_100738464	0.2425	1.8075	2.89794	2.79095e-09	6.98564e-08	TMEM255B	transmembrane protein 255B, transcript variant X2	-	-	-	-	GO:0016020//membrane;GO:0016021//integral component of membrane	-	-
ncbi_100522554	2.4	6.54	1.44626	3.04471e-09	7.56475e-08	BAG2	BCL2 associated athanogene 2, transcript variant X1	Genetic Information Processing	Folding, sorting and degradation	ko04141//Protein processing in endoplasmic reticulum	K09556	GO:0005874//microtubule;GO:0030424//axon;GO:0030425//dendrite;GO:1901588//dendritic microtubule	GO:0000774//adenyl-nucleotide exchange factor activity;GO:0031072//heat shock protein binding;GO:0031625//ubiquitin protein ligase binding;GO:0042802//identical protein binding;GO:0044325//ion channel binding;GO:0048156//tau protein binding;GO:0051087//chaperone binding	GO:0010954//positive regulation of protein processing;GO:0019538//protein metabolic process;GO:0031397//negative regulation of protein ubiquitination;GO:0032091//negative regulation of protein binding;GO:0050821//protein stabilization;GO:1901800//positive regulation of proteasomal protein catabolic process;GO:1904667//negative regulation of ubiquitin protein ligase activity
ncbi_100520278	0.3975	1.4525	1.86951	3.14401e-09	7.75504e-08	GALNT13	polypeptide N-acetylgalactosaminyltransferase 13, transcript variant X1	Metabolism;Metabolism	Global and overview maps;Glycan biosynthesis and metabolism	ko01100//Metabolic pathways;ko00512//Mucin type O-glycan biosynthesis	K00710;K00710	GO:0000139//Golgi membrane;GO:0005794//Golgi apparatus;GO:0016020//membrane;GO:0016021//integral component of membrane	GO:0004653//polypeptide N-acetylgalactosaminyltransferase activity;GO:0016740//transferase activity;GO:0016757//transferase activity, transferring glycosyl groups;GO:0030246//carbohydrate binding	GO:0006486//protein glycosylation;GO:0006493//protein O-linked glycosylation;GO:0018242//protein O-linked glycosylation via serine;GO:0018243//protein O-linked glycosylation via threonine
MSTRG.10466	1.2425	0.385	-1.69032	3.20286e-09	7.8881e-08	--	cullin-7 isoform X1 [Sus scrofa]	-	-	-	-	-	-	-
ncbi_110255999	3.415	7.725	1.17765	3.20975e-09	7.89355e-08	PTGES3L	prostaglandin E synthase 3 like, transcript variant X1	-	-	-	-	GO:0005634//nucleus;GO:0005737//cytoplasm;GO:0005829//cytosol	GO:0051087//chaperone binding;GO:0051879//Hsp90 protein binding	GO:0006457//protein folding;GO:0051131//chaperone-mediated protein complex assembly
ncbi_396869	4.9425	18.8025	1.92761	3.22515e-09	7.90956e-08	GNLY	granulysin	-	-	-	-	GO:0044194//cytolytic granule	-	GO:0006629//lipid metabolic process;GO:0006968//cellular defense response;GO:0031640//killing of cells of other organism;GO:0042742//defense response to bacterium
ncbi_100621701	0.405	0.9375	1.2109	3.3286e-09	8.1267e-08	LOC100621701	protocadherin alpha-C2, transcript variant X1	-	-	-	-	GO:0005886//plasma membrane;GO:0005887//integral component of plasma membrane;GO:0016020//membrane;GO:0016021//integral component of membrane	GO:0005509//calcium ion binding	GO:0007155//cell adhesion;GO:0007156//homophilic cell adhesion via plasma membrane adhesion molecules;GO:0007399//nervous system development
ncbi_100135031	324.212	701.44	1.11338	3.40346e-09	8.28551e-08	SLA-2	MHC class I antigen 2	Human Diseases;Human Diseases;Cellular Processes;Human Diseases;Human Diseases;Human Diseases;Human Diseases;Human Diseases;Cellular Processes;Environmental Information Processing;Cellular Processes;Organismal Systems;Human Diseases;Organismal Systems;Human Diseases;Human Diseases;Human Diseases;Human Diseases	Infectious diseases;Infectious diseases;Transport and catabolism;Infectious diseases;Infectious diseases;Cancers;Infectious diseases;Infectious diseases;Cell growth and death;Signaling molecules and interaction;Transport and catabolism;Immune system;Cardiovascular diseases;Immune system;Immune diseases;Endocrine and metabolic diseases;Immune diseases;Immune diseases	ko05165//Human papillomavirus infection;ko05166//HTLV-I infection;ko04144//Endocytosis;ko05163//Human cytomegalovirus infection;ko05169//Epstein-Barr virus infection;ko05203//Viral carcinogenesis;ko05167//Kaposi sarcoma-associated herpesvirus infection;ko05168//Herpes simplex infection;ko04218//Cellular senescence;ko04514//Cell adhesion molecules (CAMs);ko04145//Phagosome;ko04650//Natural killer …	K06751;K06751;K06751;K06751;K06751;K06751;K06751;K06751;K06751;K06751;K06751;K06751;K06751;K06751;K06751;K06751;K06751;K06751	-	-	-
ncbi_100157049	2.7375	6.2325	1.18695	3.41099e-09	8.29189e-08	PSD	pleckstrin and Sec7 domain containing	Cellular Processes	Transport and catabolism	ko04144//Endocytosis	K12494	-	GO:0005086//ARF guanyl-nucleotide exchange factor activity;GO:0005515//protein binding;GO:0005543//phospholipid binding	GO:0032012//regulation of ARF protein signal transduction
ncbi_100156099	4.27	8.6525	1.01888	3.4562e-09	8.38973e-08	SLA	Src like adaptor, transcript variant X4	-	-	-	-	GO:0031234//extrinsic component of cytoplasmic side of plasma membrane	GO:0004715//non-membrane spanning protein tyrosine kinase activity;GO:0005070//SH3/SH2 adaptor activity;GO:0005102//receptor binding;GO:0005515//protein binding	GO:0007169//transmembrane receptor protein tyrosine kinase signaling pathway;GO:0009966//regulation of signal transduction;GO:0009967//positive regulation of signal transduction;GO:0030154//cell differentiation;GO:0038083//peptidyl-tyrosine autophosphorylation;GO:0042127//regulation of cell proliferation
ncbi_100622025	0.31	1.545	2.31727	3.66343e-09	8.82934e-08	TNFRSF18	TNF receptor superfamily member 18, transcript variant X2	Environmental Information Processing	Signaling molecules and interaction	ko04060//Cytokine-cytokine receptor interaction	K05154	GO:0005887//integral component of plasma membrane;GO:0016020//membrane;GO:0016021//integral component of membrane	GO:0005031//tumor necrosis factor-activated receptor activity;GO:0005515//protein binding	GO:0033209//tumor necrosis factor-mediated signaling pathway;GO:0043066//negative regulation of apoptotic process
ncbi_100738910	0.2475	0.7675	1.63274	4.50096e-09	1.07558e-07	PRRX1	paired related homeobox 1, transcript variant X1	-	-	-	-	GO:0005634//nucleus;GO:0005654//nucleoplasm;GO:0005829//cytosol	GO:0000978//RNA polymerase II core promoter proximal region sequence-specific DNA binding;GO:0001227//transcriptional repressor activity, RNA polymerase II transcription regulatory region sequence-specific binding;GO:0003677//DNA binding;GO:0003713//transcription coactivator activity;GO:0043565//sequence-specific DNA binding;GO:0071837//HMG box domain binding	GO:0000122//negative regulation of transcription from RNA polymerase II promoter;GO:0002053//positive regulation of mesenchymal cell proliferation;GO:0006355//regulation of transcription, DNA-templated;GO:0007275//multicellular organism development;GO:0030326//embryonic limb morphogenesis;GO:0042472//inner ear morphogenesis;GO:0042474//middle ear morphogenesis;GO:0045880//positive regulation of s…
ncbi_100625160	2.295	4.6375	1.01485	5.69091e-09	1.34661e-07	HCN2	hyperpolarization activated cyclic nucleotide gated potassium channel 2	Environmental Information Processing	Signal transduction	ko04024//cAMP signaling pathway	K04955	GO:0005886//plasma membrane;GO:0005887//integral component of plasma membrane;GO:0016020//membrane;GO:0016021//integral component of membrane;GO:0098855//HCN channel complex	GO:0005216//ion channel activity;GO:0005222//intracellular cAMP activated cation channel activity;GO:0005244//voltage-gated ion channel activity;GO:0005248//voltage-gated sodium channel activity;GO:0005249//voltage-gated potassium channel activity;GO:0005267//potassium channel activity;GO:0042802//identical protein binding	GO:0006811//ion transport;GO:0006813//potassium ion transport;GO:0034765//regulation of ion transmembrane transport;GO:0035725//sodium ion transmembrane transport;GO:0042391//regulation of membrane potential;GO:0055085//transmembrane transport;GO:0071320//cellular response to cAMP;GO:0071321//cellular response to cGMP;GO:0071805//potassium ion transmembrane transport;GO:0098719//sodium ion import…
ncbi_100154624	257.822	533.92	1.05025	5.97143e-09	1.41101e-07	CLCA4	calcium-activated chloride channel regulator 4	Organismal Systems;Organismal Systems	Digestive system;Endocrine system	ko04972//Pancreatic secretion;ko04924//Renin secretion	K05030;K05030	-	-	-
ncbi_100155191	3.7025	9.5125	1.36132	6.11723e-09	1.43942e-07	C4H1orf112	chromosome 4 C1orf112 homolog, transcript variant X1	-	-	-	-	-	-	-
ncbi_396927	0.4725	8.97	4.24672	6.6555e-09	1.55957e-07	ZP3	zona pellucida glycoprotein 3	-	-	-	-	GO:0005576//extracellular region;GO:0005886//plasma membrane;GO:0016020//membrane;GO:0016021//integral component of membrane;GO:0031012//extracellular matrix	GO:0032190//acrosin binding;GO:0035804//structural constituent of egg coat;GO:0048018//receptor agonist activity	GO:0001809//positive regulation of type IV hypersensitivity;GO:0001825//blastocyst formation;GO:0002455//humoral immune response mediated by circulating immunoglobulin;GO:0002687//positive regulation of leukocyte migration;GO:0007339//binding of sperm to zona pellucida;GO:0010469//regulation of receptor activity;GO:0010513//positive regulation of phosphatidylinositol biosynthetic process;GO:00327…
ncbi_100514698	0.69	1.705	1.3051	7.49239e-09	1.74358e-07	GFI1B	growth factor independent 1B transcriptional repressor, transcript variant X1	-	-	-	-	GO:0005634//nucleus;GO:0005654//nucleoplasm;GO:0005667//transcription factor complex;GO:0005886//plasma membrane;GO:0016363//nuclear matrix	GO:0001085//RNA polymerase II transcription factor binding;GO:0003676//nucleic acid binding	GO:0000122//negative regulation of transcription from RNA polymerase II promoter;GO:0006355//regulation of transcription, DNA-templated;GO:0010468//regulation of gene expression;GO:1903706//regulation of hemopoiesis
ncbi_100622812	2.29	5.69	1.31308	7.62536e-09	1.76722e-07	DUSP2	dual specificity phosphatase 2	Environmental Information Processing	Signal transduction	ko04010//MAPK signaling pathway	K04459	GO:0005634//nucleus;GO:0005654//nucleoplasm;GO:0005737//cytoplasm;GO:0031965//nuclear membrane	GO:0004721//phosphoprotein phosphatase activity;GO:0004725//protein tyrosine phosphatase activity;GO:0008138//protein tyrosine/serine/threonine phosphatase activity;GO:0016787//hydrolase activity;GO:0016791//phosphatase activity;GO:0017017//MAP kinase tyrosine/serine/threonine phosphatase activity;GO:0051019//mitogen-activated protein kinase binding	GO:0000188//inactivation of MAPK activity;GO:0001706//endoderm formation;GO:0006470//protein dephosphorylation;GO:0016311//dephosphorylation;GO:0035335//peptidyl-tyrosine dephosphorylation
ncbi_100523937	1.5975	3.37	1.07693	7.76851e-09	1.79547e-07	CFAP53	cilia and flagella associated protein 53	-	-	-	-	-	-	-
ncbi_100624425	1.7925	3.855	1.10476	8.36987e-09	1.91611e-07	CARMIL2	capping protein regulator and myosin 1 linker 2, transcript variant X1	-	-	-	-	GO:0001726//ruffle;GO:0005737//cytoplasm;GO:0005886//plasma membrane;GO:0015629//actin cytoskeleton;GO:0030027//lamellipodium;GO:0031252//cell leading edge;GO:0044354//macropinosome;GO:0045111//intermediate filament cytoskeleton	GO:0005515//protein binding;GO:0005543//phospholipid binding;GO:0044877//macromolecular complex binding	GO:0007163//establishment or maintenance of cell polarity;GO:0010592//positive regulation of lamellipodium assembly;GO:0016477//cell migration;GO:0030011//maintenance of cell polarity;GO:0030335//positive regulation of cell migration;GO:0044319//wound healing, spreading of cells;GO:0051639//actin filament network formation;GO:0061339//establishment or maintenance of monopolar cell polarity;GO:009…
ncbi_100520167	1.18	19.9175	4.07718	8.5845e-09	1.95465e-07	PAX5	paired box 5, transcript variant X1	Human Diseases	Cancers	ko05202//Transcriptional misregulation in cancers	K09383	GO:0001650//fibrillar center;GO:0005634//nucleus;GO:0005654//nucleoplasm;GO:0005829//cytosol;GO:0043231//intracellular membrane-bounded organelle	GO:0000978//RNA polymerase II core promoter proximal region sequence-specific DNA binding;GO:0001228//transcriptional activator activity, RNA polymerase II transcription regulatory region sequence-specific binding;GO:0003677//DNA binding;GO:0003700//transcription factor activity, sequence-specific DNA binding	GO:0000122//negative regulation of transcription from RNA polymerase II promoter;GO:0006355//regulation of transcription, DNA-templated;GO:0007275//multicellular organism development;GO:0007568//aging;GO:0021670//lateral ventricle development;GO:0021987//cerebral cortex development;GO:0030534//adult behavior;GO:0035914//skeletal muscle cell differentiation;GO:0045944//positive regulation of trans…
ncbi_100736962	190.425	59.525	-1.67766	8.7538e-09	1.98784e-07	LOC100736962	liver carboxylesterase	-	-	-	-	-	-	-
ncbi_100739797	0.2725	1.135	2.05836	8.76757e-09	1.9883e-07	FGF11	fibroblast growth factor 11	-	-	-	-	GO:0005576//extracellular region;GO:0005886//plasma membrane;GO:0005887//integral component of plasma membrane;GO:0005892//acetylcholine-gated channel complex;GO:0016020//membrane;GO:0016021//integral component of membrane;GO:0030054//cell junction;GO:0031594//neuromuscular junction;GO:0043005//neuron projection;GO:0045202//synapse;GO:0045211//postsynaptic membrane	GO:0004888//transmembrane signaling receptor activity;GO:0005216//ion channel activity;GO:0005230//extracellular ligand-gated ion channel activity;GO:0008083//growth factor activity;GO:0015267//channel activity;GO:0015464//acetylcholine receptor activity;GO:0022848//acetylcholine-gated cation channel activity;GO:0042166//acetylcholine binding;GO:1904315//transmitter-gated ion channel activity inv…	GO:0001941//postsynaptic membrane organization;GO:0006811//ion transport;GO:0006812//cation transport;GO:0006936//muscle contraction;GO:0007165//signal transduction;GO:0007268//synaptic transmission;GO:0007271//synaptic transmission, cholinergic;GO:0007274//neuromuscular synaptic transmission;GO:0034220//ion transmembrane transport;GO:0035094//response to nicotine;GO:0035095//behavioral response …
ncbi_100126845	0.8875	0.375	-1.24286	9.1738e-09	2.06655e-07	TRPV4	transient receptor potential cation channel subfamily V member 4	Cellular Processes;Human Diseases;Organismal Systems	Cell growth and death;Cardiovascular diseases;Sensory system	ko04218//Cellular senescence;ko05418//Fluid shear stress and atherosclerosis;ko04750//Inflammatory mediator regulation of TRP channels	K04973;K04973;K04973	GO:0005622//intracellular;GO:0005623//cell;GO:0005886//plasma membrane;GO:0005887//integral component of plasma membrane;GO:0005929//cilium;GO:0016020//membrane;GO:0016021//integral component of membrane;GO:0016324//apical plasma membrane	GO:0005216//ion channel activity;GO:0005262//calcium channel activity;GO:0005515//protein binding	GO:0001934//positive regulation of protein phosphorylation;GO:0006811//ion transport;GO:0006874//cellular calcium ion homeostasis;GO:0007015//actin filament organization;GO:0007204//positive regulation of cytosolic calcium ion concentration;GO:0007231//osmosensory signaling pathway;GO:0015867//ATP transport;GO:0032308//positive regulation of prostaglandin secretion;GO:0034220//ion transmembrane t…
ncbi_100153106	2.9575	6.995	1.24195	1.0152e-08	2.26575e-07	BVES	blood vessel epicardial substance	Cellular Processes	Cellular community - eukaryotes	ko04530//Tight junction	K21108	GO:0005886//plasma membrane;GO:0005901//caveola;GO:0005923//bicellular tight junction;GO:0016020//membrane;GO:0016021//integral component of membrane;GO:0016328//lateral plasma membrane;GO:0030054//cell junction;GO:0031253//cell projection membrane;GO:0042383//sarcolemma	GO:0005198//structural molecule activity;GO:0030552//cAMP binding	GO:0001921//positive regulation of receptor recycling;GO:0002027//regulation of heart rate;GO:0002244//hematopoietic progenitor cell differentiation;GO:0002931//response to ischemia;GO:0007507//heart development;GO:0007519//skeletal muscle tissue development;GO:0008360//regulation of cell shape;GO:0016192//vesicle-mediated transport;GO:0034446//substrate adhesion-dependent cell spreading;GO:00400…
ncbi_100522257	1.5125	4.3825	1.53482	1.03294e-08	2.29928e-07	IL4I1	interleukin 4 induced 1, transcript variant X2	Metabolism;Metabolism;Metabolism;Metabolism;Metabolism;Metabolism;Metabolism;Metabolism	Global and overview maps;Amino acid metabolism;Amino acid metabolism;Amino acid metabolism;Amino acid metabolism;Amino acid metabolism;Amino acid metabolism;Amino acid metabolism	ko01100//Metabolic pathways;ko00280//Valine, leucine and isoleucine degradation;ko00270//Cysteine and methionine metabolism;ko00380//Tryptophan metabolism;ko00250//Alanine, aspartate and glutamate metabolism;ko00350//Tyrosine metabolism;ko00360//Phenylalanine metabolism;ko00400//Phenylalanine, tyrosine and tryptophan biosynthesis	K03334;K03334;K03334;K03334;K03334;K03334;K03334;K03334	-	GO:0001716//L-amino-acid oxidase activity;GO:0016491//oxidoreductase activity	GO:0009063//cellular amino acid catabolic process;GO:0055114//oxidation-reduction process
ncbi_396725	411.142	1077.08	1.38941	1.06719e-08	2.36617e-07	DES	desmin	Human Diseases;Human Diseases;Human Diseases	Cardiovascular diseases;Cardiovascular diseases;Cardiovascular diseases	ko05414//Dilated cardiomyopathy (DCM);ko05410//Hypertrophic cardiomyopathy (HCM);ko05412//Arrhythmogenic right ventricular cardiomyopathy (ARVC)	K07610;K07610;K07610	GO:0005634//nucleus;GO:0005737//cytoplasm;GO:0005856//cytoskeleton;GO:0005882//intermediate filament;GO:0005886//plasma membrane;GO:0005911//cell-cell junction;GO:0005916//fascia adherens;GO:0014704//intercalated disc;GO:0016020//membrane;GO:0030018//Z disc;GO:0031594//neuromuscular junction;GO:0042383//sarcolemma;GO:0043292//contractile fiber;GO:0045111//intermediate filament cytoskeleton;GO:009…	GO:0008092//cytoskeletal protein binding;GO:0042802//identical protein binding	GO:0045109//intermediate filament organization
MSTRG.12395	1.76	0.76	-1.2115	1.10375e-08	2.43763e-07	--	cullin-7 isoform X1 [Sus scrofa]	-	-	-	-	-	-	-
ncbi_100518083	1.4325	3.84	1.42257	1.15856e-08	2.54537e-07	HERC5	HECT and RLD domain containing E3 ubiquitin protein ligase 5	-	-	-	-	GO:0005737//cytoplasm	GO:0004842//ubiquitin-protein transferase activity;GO:0016740//transferase activity;GO:0042296//ISG15 transferase activity;GO:0061630//ubiquitin protein ligase activity	GO:0016567//protein ubiquitination;GO:0032020//ISG15-protein conjugation;GO:0050688//regulation of defense response to virus
ncbi_100513079	3.2325	6.7375	1.05956	1.2566e-08	2.75002e-07	CENPA	centromere protein A, transcript variant X1	-	-	-	-	GO:0000775//chromosome, centromeric region;GO:0000778//condensed nuclear chromosome kinetochore;GO:0000780//condensed nuclear chromosome, centromeric region;GO:0000786//nucleosome;GO:0000788//nuclear nucleosome;GO:0000939//condensed chromosome inner kinetochore;GO:0005623//cell;GO:0005634//nucleus;GO:0005654//nucleoplasm;GO:0005694//chromosome;GO:0031618//nuclear pericentric heterochromatin	GO:0003677//DNA binding;GO:0046982//protein heterodimerization activity	GO:0000132//establishment of mitotic spindle orientation;GO:0000281//mitotic cytokinesis;GO:0051382//kinetochore assembly;GO:0071459//protein localization to chromosome, centromeric region
ncbi_100623670	2.31	0.6825	-1.75899	1.34876e-08	2.92895e-07	LOC100623670	uncharacterized LOC100623670	-	-	-	-	-	-	-
ncbi_102158679	0.125	0.855	2.774	1.37824e-08	2.97767e-07	LOC102158679	carcinoembryonic antigen-related cell adhesion molecule 5-like, transcript variant X1	-	-	-	-	GO:0005575//cellular_component	GO:0003674//molecular_function	GO:0008150//biological_process
ncbi_100621521	4.96	12.11	1.28779	1.38447e-08	2.9873e-07	LOC100621521	ABI gene family member 3, transcript variant X1	-	-	-	-	GO:0030027//lamellipodium	GO:0005515//protein binding;GO:0017124//SH3 domain binding	GO:0030334//regulation of cell migration
ncbi_100624576	0.0675	0.275	2.02647	1.44601e-08	3.10166e-07	AMER2	APC membrane recruitment protein 2, transcript variant X1	-	-	-	-	GO:0005886//plasma membrane	GO:0005546//phosphatidylinositol-4,5-bisphosphate binding;GO:0008013//beta-catenin binding	GO:0060828//regulation of canonical Wnt signaling pathway;GO:0090090//negative regulation of canonical Wnt signaling pathway
ncbi_100739107	2.41	5.44	1.17457	1.53517e-08	3.25838e-07	DYRK3	dual specificity tyrosine phosphorylation regulated kinase 3	-	-	-	-	GO:0000242//pericentriolar material;GO:0005634//nucleus;GO:0005654//nucleoplasm;GO:0005737//cytoplasm;GO:0005829//cytosol;GO:0005856//cytoskeleton;GO:0010494//cytoplasmic stress granule;GO:0016607//nuclear speck;GO:0043231//intracellular membrane-bounded organelle	GO:0000287//magnesium ion binding;GO:0004672//protein kinase activity;GO:0004674//protein serine/threonine kinase activity;GO:0005524//ATP binding	GO:0006468//protein phosphorylation;GO:0018105//peptidyl-serine phosphorylation;GO:0018107//peptidyl-threonine phosphorylation;GO:0030218//erythrocyte differentiation;GO:0035063//nuclear speck organization;GO:0035617//stress granule disassembly;GO:0043066//negative regulation of apoptotic process;GO:0043518//negative regulation of DNA damage response, signal transduction by p53 class mediator;GO:…
ncbi_396862	9.4375	19.5325	1.0494	1.54745e-08	3.28032e-07	TIMP1	TIMP metallopeptidase inhibitor 1	Environmental Information Processing	Signal transduction	ko04066//HIF-1 signaling pathway	K16451	GO:0005576//extracellular region;GO:0005604//basement membrane;GO:0005615//extracellular space;GO:0031012//extracellular matrix	GO:0002020//protease binding;GO:0005125//cytokine activity;GO:0005515//protein binding;GO:0008191//metalloendopeptidase inhibitor activity;GO:0008270//zinc ion binding;GO:0030414//peptidase inhibitor activity	GO:0002248//connective tissue replacement involved in inflammatory response wound healing;GO:0007165//signal transduction;GO:0008284//positive regulation of cell proliferation;GO:0009725//response to hormone;GO:0010033//response to organic substance;GO:0010951//negative regulation of endopeptidase activity;GO:0034097//response to cytokine;GO:0043086//negative regulation of catalytic activity;GO:0…
ncbi_100518178	1.67	4.24	1.34422	1.6054e-08	3.39039e-07	FCHO1	FCH domain only 1, transcript variant X6	-	-	-	-	GO:0005654//nucleoplasm;GO:0005737//cytoplasm;GO:0005829//cytosol;GO:0005856//cytoskeleton;GO:0005886//plasma membrane;GO:0005905//coated pit;GO:0030136//clathrin-coated vesicle	GO:0008092//cytoskeletal protein binding	GO:0048268//clathrin coat assembly;GO:0072583//clathrin-mediated endocytosis
ncbi_397021	606.37	1309.19	1.11041	1.65134e-08	3.4744e-07	TAGLN	transgelin	-	-	-	-	-	GO:0005515//protein binding;GO:0051015//actin filament binding	GO:0030855//epithelial cell differentiation
ncbi_100519128	2.25	4.8975	1.12212	1.68107e-08	3.52378e-07	CDCA5	cell division cycle associated 5	Human Diseases	Cancers	ko05206//MicroRNAs in cancer	K17390	GO:0000785//chromatin;GO:0000790//nuclear chromatin;GO:0005623//cell;GO:0005634//nucleus;GO:0005654//nucleoplasm;GO:0005737//cytoplasm	GO:0044877//macromolecular complex binding	GO:0000278//mitotic cell cycle;GO:0006302//double-strand break repair;GO:0007064//mitotic sister chromatid cohesion;GO:0007076//mitotic chromosome condensation;GO:0007080//mitotic metaphase plate congression;GO:0031536//positive regulation of exit from mitosis;GO:0071922//regulation of cohesin localization to chromatin
ncbi_100037999	366.673	789.67	1.10676	1.70254e-08	3.55555e-07	TPM1	tropomyosin 1 (alpha)	Human Diseases;Organismal Systems;Human Diseases;Human Diseases;Organismal Systems	Cancers;Circulatory system;Cardiovascular diseases;Cardiovascular diseases;Circulatory system	ko05206//MicroRNAs in cancer;ko04261//Adrenergic signaling in cardiomyocytes;ko05414//Dilated cardiomyopathy (DCM);ko05410//Hypertrophic cardiomyopathy (HCM);ko04260//Cardiac muscle contraction	K10373;K10373;K10373;K10373;K10373	-	-	-
ncbi_396911	319.765	822.862	1.36364	1.78514e-08	3.70971e-07	CNN1	calponin 1	-	-	-	-	GO:0005856//cytoskeleton	GO:0003779//actin binding;GO:0005515//protein binding;GO:0005516//calmodulin binding	GO:0031032//actomyosin structure organization;GO:1904706//negative regulation of vascular smooth muscle cell proliferation
ncbi_100526183	2.1625	4.39	1.02152	1.86618e-08	3.86386e-07	SLAIN1	SLAIN motif family member 1, transcript variant X1	-	-	-	-	-	-	-
ncbi_641346	33.31	73.3525	1.13889	2.12943e-08	4.36611e-07	SLC6A19	solute carrier family 6 member 19	Organismal Systems;Organismal Systems	Digestive system;Digestive system	ko04974//Protein digestion and absorption;ko04978//Mineral absorption	K05334;K05334	GO:0005886//plasma membrane;GO:0005887//integral component of plasma membrane;GO:0016020//membrane;GO:0016021//integral component of membrane	GO:0005328//neurotransmitter:sodium symporter activity;GO:0015293//symporter activity	GO:0006836//neurotransmitter transport;GO:0055085//transmembrane transport
ncbi_100156195	2.5125	5.77	1.19945	2.13343e-08	4.36901e-07	CIART	circadian associated repressor of transcription, transcript variant X3	-	-	-	-	GO:0005634//nucleus	GO:0000976//transcription regulatory region sequence-specific DNA binding;GO:0000978//RNA polymerase II core promoter proximal region sequence-specific DNA binding;GO:0070888//E-box binding	GO:0032922//circadian regulation of gene expression;GO:0045475//locomotor rhythm;GO:0045892//negative regulation of transcription, DNA-templated
ncbi_100625277	4.5675	9.89	1.11457	2.2831e-08	4.66419e-07	UPP1	uridine phosphorylase 1, transcript variant X2	Metabolism;Metabolism;Metabolism	Global and overview maps;Nucleotide metabolism;Xenobiotics biodegradation and metabolism	ko01100//Metabolic pathways;ko00240//Pyrimidine metabolism;ko00983//Drug metabolism - other enzymes	K00757;K00757;K00757	GO:0005737//cytoplasm	GO:0003824//catalytic activity;GO:0004850//uridine phosphorylase activity;GO:0016740//transferase activity;GO:0016757//transferase activity, transferring glycosyl groups;GO:0016763//transferase activity, transferring pentosyl groups	GO:0009116//nucleoside metabolic process;GO:0009166//nucleotide catabolic process;GO:0044206//UMP salvage
ncbi_100524182	1.12	2.4275	1.11597	2.50089e-08	5.09066e-07	SLC9A7	solute carrier family 9 member A7, transcript variant X1	-	-	-	-	GO:0005623//cell;GO:0005886//plasma membrane;GO:0016020//membrane;GO:0016021//integral component of membrane;GO:0043231//intracellular membrane-bounded organelle;GO:0055037//recycling endosome	GO:0015297//antiporter activity;GO:0015299//solute:proton antiporter activity;GO:0015385//sodium:proton antiporter activity;GO:0015386//potassium:proton antiporter activity	GO:0006811//ion transport;GO:0006812//cation transport;GO:0006814//sodium ion transport;GO:0006885//regulation of pH;GO:0035725//sodium ion transmembrane transport;GO:0051453//regulation of intracellular pH;GO:0055085//transmembrane transport;GO:0071805//potassium ion transmembrane transport;GO:0098656//anion transmembrane transport;GO:0098719//sodium ion import across plasma membrane;GO:1902600/…
ncbi_397582	0.0775	0.27	1.80069	2.5956e-08	5.24807e-07	AR	androgen receptor	Human Diseases;Cellular Processes;Human Diseases	Cancers;Cell growth and death;Cancers	ko05200//Pathways in cancer;ko04114//Oocyte meiosis;ko05215//Prostate cancer	K08557;K08557;K08557	GO:0000790//nuclear chromatin;GO:0005634//nucleus;GO:0005737//cytoplasm;GO:0005886//plasma membrane;GO:0016607//nuclear speck;GO:0032991//macromolecular complex	GO:0000978//RNA polymerase II core promoter proximal region sequence-specific DNA binding;GO:0001085//RNA polymerase II transcription factor binding;GO:0001091//RNA polymerase II basal transcription factor binding;GO:0001228//transcriptional activator activity, RNA polymerase II transcription regulatory region sequence-specific binding;GO:0003677//DNA binding;GO:0003682//chromatin binding;GO:0003…	GO:0000122//negative regulation of transcription from RNA polymerase II promoter;GO:0001701//in utero embryonic development;GO:0003073//regulation of systemic arterial blood pressure;GO:0003382//epithelial cell morphogenesis;GO:0006351//transcription, DNA-templated;GO:0006355//regulation of transcription, DNA-templated;GO:0006357//regulation of transcription from RNA polymerase II promoter;GO:000…
ncbi_100520428	4.01	8.4825	1.08089	2.61567e-08	5.27331e-07	CHST10	carbohydrate sulfotransferase 10, transcript variant X3	Metabolism;Metabolism	Global and overview maps;Glycan biosynthesis and metabolism	ko01100//Metabolic pathways;ko00515//Mannose type O-glycan biosyntheis	K09674;K09674	GO:0000139//Golgi membrane;GO:0005794//Golgi apparatus;GO:0016020//membrane;GO:0016021//integral component of membrane	GO:0008146//sulfotransferase activity;GO:0016740//transferase activity	GO:0005975//carbohydrate metabolic process;GO:0016051//carbohydrate biosynthetic process;GO:0030166//proteoglycan biosynthetic process
ncbi_100156146	0.9525	2.1	1.1406	2.69504e-08	5.41411e-07	ADAM8	ADAM metallopeptidase domain 8	-	-	-	-	GO:0002102//podosome;GO:0005737//cytoplasm;GO:0005886//plasma membrane;GO:0005887//integral component of plasma membrane;GO:0009986//cell surface;GO:0016020//membrane;GO:0016021//integral component of membrane;GO:0032010//phagolysosome;GO:0032127//dense core granule membrane;GO:0042581//specific granule;GO:0070820//tertiary granule;GO:0071065//alpha9-beta1 integrin-vascular cell adhesion molecule…	GO:0004222//metalloendopeptidase activity;GO:0005509//calcium ion binding;GO:0008237//metallopeptidase activity;GO:0008270//zinc ion binding;GO:0050839//cell adhesion molecule binding	GO:0000902//cell morphogenesis;GO:0001525//angiogenesis;GO:0002523//leukocyte migration involved in inflammatory response;GO:0002675//positive regulation of acute inflammatory response;GO:0002693//positive regulation of cellular extravasation;GO:0006508//proteolysis;GO:0006954//inflammatory response;GO:0007229//integrin-mediated signaling pathway;GO:0022407//regulation of cell-cell adhesion;GO:00…
ncbi_100627595	2.795	5.76	1.04322	2.73545e-08	5.48225e-07	PM20D1	peptidase M20 domain containing 1	-	-	-	-	-	GO:0016787//hydrolase activity;GO:0016811//hydrolase activity, acting on carbon-nitrogen (but not peptide) bonds, in linear amides	GO:0006520//cellular amino acid metabolic process;GO:0006807//nitrogen compound metabolic process;GO:0043604//amide biosynthetic process;GO:0043605//cellular amide catabolic process;GO:0044255//cellular lipid metabolic process
MSTRG.532	19.625	42.42	1.11205	2.82815e-08	5.66132e-07	--	-	-	-	-	-	-	-	-
MSTRG.12265	3.165	1.435	-1.14115	2.83446e-08	5.66725e-07	--	LOW QUALITY PROTEIN: B- and T-lymphocyte attenuator [Physeter catodon]	-	-	-	-	-	-	-
ncbi_397668	0.6175	2.7225	2.14042	2.96534e-08	5.87331e-07	AREG	amphiregulin	Environmental Information Processing;Environmental Information Processing;Environmental Information Processing;Human Diseases;Environmental Information Processing	Signal transduction;Signal transduction;Signal transduction;Cancers;Signal transduction	ko04151//PI3K-Akt signaling pathway;ko04010//MAPK signaling pathway;ko04390//Hippo signaling pathway;ko05210//Colorectal cancer;ko04012//ErbB signaling pathway	K09782;K09782;K09782;K09782;K09782	GO:0005615//extracellular space;GO:0005634//nucleus;GO:0005737//cytoplasm;GO:0009986//cell surface;GO:0016020//membrane;GO:0016021//integral component of membrane	GO:0005154//epidermal growth factor receptor binding;GO:0008083//growth factor activity	GO:0007173//epidermal growth factor receptor signaling pathway;GO:0007186//G-protein coupled receptor signaling pathway;GO:0008284//positive regulation of cell proliferation;GO:0032355//response to estradiol;GO:0050731//positive regulation of peptidyl-tyrosine phosphorylation;GO:0060598//dichotomous subdivision of terminal units involved in mammary gland duct morphogenesis;GO:0060744//mammary gla…
ncbi_100520761	1070.38	489.322	-1.12927	2.96981e-08	5.87529e-07	C4BPA	complement component 4 binding protein alpha, transcript variant X1	Organismal Systems;Human Diseases	Immune system;Infectious diseases	ko04610//Complement and coagulation cascades;ko05133//Pertussis	K04002;K04002	-	-	-
ncbi_100517087	48.4475	23.4625	-1.04607	2.98793e-08	5.90423e-07	TNFRSF17	TNF receptor superfamily member 17, transcript variant X1	Environmental Information Processing;Organismal Systems	Signaling molecules and interaction;Immune system	ko04060//Cytokine-cytokine receptor interaction;ko04672//Intestinal immune network for IgA production	K05153;K05153	GO:0016020//membrane;GO:0016021//integral component of membrane	GO:0038023//signaling receptor activity	GO:0002260//lymphocyte homeostasis;GO:0007165//signal transduction
ncbi_100519728	0.8275	0.3525	-1.23114	3.07959e-08	6.07114e-07	KL	klotho	Metabolism;Organismal Systems;Organismal Systems;Organismal Systems;Metabolism	Global and overview maps;Endocrine system;Aging;Excretory system;Carbohydrate metabolism	ko01100//Metabolic pathways;ko04928//Parathyroid hormone synthesis, secretion and action;ko04211//Longevity regulating pathway - mammal;ko04961//Endocrine and other factor-regulated calcium reabsorption;ko00040//Pentose and glucuronate interconversions	K14756;K14756;K14756;K14756;K14756	GO:0005615//extracellular space;GO:0016020//membrane;GO:0016021//integral component of membrane	GO:0004553//hydrolase activity, hydrolyzing O-glycosyl compounds;GO:0005104//fibroblast growth factor receptor binding;GO:0008422//beta-glucosidase activity;GO:0017134//fibroblast growth factor binding	GO:0005975//carbohydrate metabolic process;GO:0007568//aging;GO:0008286//insulin receptor signaling pathway;GO:0008543//fibroblast growth factor receptor signaling pathway
ncbi_100153359	4.115	9.15	1.15288	3.08916e-08	6.08291e-07	LOC100153359	multidrug resistance-associated protein 4-like, transcript variant X1	Environmental Information Processing;Organismal Systems;Environmental Information Processing;Human Diseases	Signal transduction;Digestive system;Membrane transport;Drug resistance	ko04024//cAMP signaling pathway;ko04976//Bile secretion;ko02010//ABC transporters;ko01523//Antifolate resistance	K05673;K05673;K05673;K05673	-	-	-
ncbi_100126163	1.5475	3.62	1.22605	3.12319e-08	6.13563e-07	CDH13	cadherin 13	-	-	-	-	GO:0005886//plasma membrane;GO:0005912//adherens junction;GO:0009986//cell surface;GO:0016020//membrane;GO:0016021//integral component of membrane;GO:0016342//catenin complex	GO:0005509//calcium ion binding;GO:0008092//cytoskeletal protein binding;GO:0042803//protein homodimerization activity;GO:0045296//cadherin binding	GO:0000902//cell morphogenesis;GO:0002040//sprouting angiogenesis;GO:0007043//cell-cell junction assembly;GO:0007155//cell adhesion;GO:0007156//homophilic cell adhesion via plasma membrane adhesion molecules;GO:0007275//multicellular organism development;GO:0016339//calcium-dependent cell-cell adhesion via plasma membrane cell adhesion molecules;GO:0034332//adherens junction organization;GO:00443…
ncbi_100153008	0.5775	1.3575	1.23306	3.16274e-08	6.20609e-07	BICDL1	BICD family like cargo adaptor 1, transcript variant X6	-	-	-	-	GO:0005623//cell;GO:0005737//cytoplasm;GO:0005813//centrosome	GO:0017137//Rab GTPase binding;GO:0034452//dynactin binding	GO:0031175//neuron projection development;GO:0047496//vesicle transport along microtubule;GO:0055107//Golgi to secretory granule transport
ncbi_100518110	1.065	2.33	1.12948	3.3365e-08	6.51678e-07	KIF18A	kinesin family member 18A	-	-	-	-	GO:0000776//kinetochore;GO:0001726//ruffle;GO:0005623//cell;GO:0005634//nucleus;GO:0005737//cytoplasm;GO:0005828//kinetochore microtubule;GO:0005871//kinesin complex;GO:0005874//microtubule;GO:0005901//caveola;GO:0015630//microtubule cytoskeleton;GO:0061673//mitotic spindle astral microtubule;GO:1990023//mitotic spindle midzone	GO:0000166//nucleotide binding;GO:0003774//motor activity;GO:0003777//microtubule motor activity;GO:0003779//actin binding;GO:0005524//ATP binding;GO:0008017//microtubule binding;GO:0008574//ATP-dependent microtubule motor activity, plus-end-directed;GO:0016887//ATPase activity;GO:0051010//microtubule plus-end binding;GO:0070463//tubulin-dependent ATPase activity	GO:0000070//mitotic sister chromatid segregation;GO:0007018//microtubule-based movement;GO:0007019//microtubule depolymerization;GO:0007080//mitotic metaphase plate congression;GO:0007140//male meiosis;GO:0070507//regulation of microtubule cytoskeleton organization;GO:0072520//seminiferous tubule development
MSTRG.8179	1.495	5.005	1.74322	3.53596e-08	6.87458e-07	TRDV1	TPA: TRD@ protein-like [Bos taurus]	-	-	-	-	-	-	-
ncbi_100622310	1.9775	0.85	-1.21814	3.97331e-08	7.69829e-07	ZNF215	zinc finger protein 215	-	-	-	-	-	-	-
ncbi_100517338	0.885	2.21	1.3203	4.08609e-08	7.89868e-07	GEN1	GEN1, Holliday junction 5' flap endonuclease, transcript variant X1	-	-	-	-	GO:0005813//centrosome	GO:0000287//magnesium ion binding;GO:0000400//four-way junction DNA binding;GO:0003677//DNA binding;GO:0003824//catalytic activity;GO:0004518//nuclease activity;GO:0004519//endonuclease activity;GO:0008821//crossover junction endodeoxyribonuclease activity;GO:0017108//5'-flap endonuclease activity;GO:0042803//protein homodimerization activity;GO:0048256//flap endonuclease activity	GO:0000724//double-strand break repair via homologous recombination;GO:0006281//DNA repair;GO:0010824//regulation of centrosome duplication;GO:0031297//replication fork processing;GO:0071139//resolution of recombination intermediates;GO:0071140//resolution of mitotic recombination intermediates;GO:0090267//positive regulation of mitotic cell cycle spindle assembly checkpoint;GO:0090305//nucleic a…
ncbi_100523844	2.24	0.8725	-1.36027	4.56061e-08	8.71623e-07	PIK3C2G	phosphatidylinositol-4-phosphate 3-kinase catalytic subunit type 2 gamma, transcript variant X2	Metabolism;Environmental Information Processing;Metabolism	Global and overview maps;Signal transduction;Carbohydrate metabolism	ko01100//Metabolic pathways;ko04070//Phosphatidylinositol signaling system;ko00562//Inositol phosphate metabolism	K00923;K00923;K00923	GO:0005737//cytoplasm;GO:0005886//plasma membrane;GO:0005942//phosphatidylinositol 3-kinase complex;GO:0016020//membrane	GO:0016301//kinase activity;GO:0016303//1-phosphatidylinositol-3-kinase activity;GO:0016740//transferase activity;GO:0035004//phosphatidylinositol 3-kinase activity;GO:0035005//1-phosphatidylinositol-4-phosphate 3-kinase activity;GO:0035091//phosphatidylinositol binding;GO:0052742//phosphatidylinositol kinase activity	GO:0014065//phosphatidylinositol 3-kinase signaling;GO:0016310//phosphorylation;GO:0016477//cell migration;GO:0036092//phosphatidylinositol-3-phosphate biosynthetic process;GO:0046854//phosphatidylinositol phosphorylation;GO:0048015//phosphatidylinositol-mediated signaling
ncbi_100523293	2.3425	4.74	1.01684	4.94367e-08	9.38464e-07	KCNH2	potassium voltage-gated channel subfamily H member 2, transcript variant X1	-	-	-	-	GO:0005886//plasma membrane;GO:0005887//integral component of plasma membrane;GO:0008076//voltage-gated potassium channel complex;GO:0009986//cell surface;GO:0016020//membrane;GO:0016021//integral component of membrane;GO:0048471//perinuclear region of cytoplasm;GO:1902937//inward rectifier potassium channel complex	GO:0005216//ion channel activity;GO:0005242//inward rectifier potassium channel activity;GO:0005244//voltage-gated ion channel activity;GO:0005249//voltage-gated potassium channel activity;GO:0005251//delayed rectifier potassium channel activity;GO:0005267//potassium channel activity;GO:0031625//ubiquitin protein ligase binding;GO:0042802//identical protein binding;GO:0042803//protein homodimeriz…	GO:0006811//ion transport;GO:0006813//potassium ion transport;GO:0034765//regulation of ion transmembrane transport;GO:0035690//cellular response to drug;GO:0042391//regulation of membrane potential;GO:0055075//potassium ion homeostasis;GO:0055085//transmembrane transport;GO:0060048//cardiac muscle contraction;GO:0060306//regulation of membrane repolarization;GO:0060307//regulation of ventricular…
ncbi_100151985	0.4325	1.205	1.47826	5.07824e-08	9.62928e-07	CLCN4	chloride voltage-gated channel 4	-	-	-	-	GO:0005768//endosome;GO:0005769//early endosome;GO:0005794//Golgi apparatus;GO:0005886//plasma membrane;GO:0005887//integral component of plasma membrane;GO:0008021//synaptic vesicle;GO:0016020//membrane;GO:0016021//integral component of membrane	GO:0005247//voltage-gated chloride channel activity;GO:0015299//solute:proton antiporter activity;GO:0031404//chloride ion binding	GO:0006811//ion transport;GO:0006821//chloride transport;GO:0055085//transmembrane transport;GO:1902476//chloride transmembrane transport;GO:1902600//hydrogen ion transmembrane transport
ncbi_110259261	1.7775	3.825	1.10561	5.15764e-08	9.76888e-07	SLC43A3	solute carrier family 43 member 3, transcript variant X1	-	-	-	-	GO:0016020//membrane;GO:0016021//integral component of membrane	-	GO:0055085//transmembrane transport
ncbi_100516246	0.985	2.6525	1.42916	5.4082e-08	1.01977e-06	ADGRE3	adhesion G protein-coupled receptor E3	-	-	-	-	GO:0005887//integral component of plasma membrane;GO:0016020//membrane;GO:0016021//integral component of membrane	GO:0004888//transmembrane signaling receptor activity;GO:0004930//G-protein coupled receptor activity;GO:0005509//calcium ion binding	GO:0007166//cell surface receptor signaling pathway;GO:0007186//G-protein coupled receptor signaling pathway;GO:0007189//adenylate cyclase-activating G-protein coupled receptor signaling pathway
ncbi_100156658	0.445	1.1375	1.35399	5.55292e-08	1.04473e-06	FAM81A	family with sequence similarity 81 member A, transcript variant X3	-	-	-	-	-	-	-
ncbi_100737399	0.265	0.9225	1.79956	5.6659e-08	1.06243e-06	TNFRSF8	TNF receptor superfamily member 8, transcript variant X1	Environmental Information Processing	Signaling molecules and interaction	ko04060//Cytokine-cytokine receptor interaction	K05145	-	-	-
ncbi_100736875	5.6075	11.7775	1.0706	5.82268e-08	1.08821e-06	BCL7A	BCL tumor suppressor 7A, transcript variant X2	-	-	-	-	-	-	-
ncbi_396971	0.66	2.3825	1.85194	5.95707e-08	1.11087e-06	ALOX15	arachidonate 15-lipoxygenase	Metabolism;Cellular Processes;Organismal Systems;Metabolism;Cellular Processes;Metabolism	Global and overview maps;Cell growth and death;Nervous system;Lipid metabolism;Cell growth and death;Lipid metabolism	ko01100//Metabolic pathways;ko04217//Necroptosis;ko04726//Serotonergic synapse;ko00590//Arachidonic acid metabolism;ko04216//Ferroptosis;ko00591//Linoleic acid metabolism	K00460;K00460;K00460;K00460;K00460;K00460	GO:0005737//cytoplasm;GO:0005811//lipid particle;GO:0005829//cytosol;GO:0005886//plasma membrane;GO:0016020//membrane;GO:0031234//extrinsic component of cytoplasmic side of plasma membrane	GO:0004052//arachidonate 12-lipoxygenase activity;GO:0005506//iron ion binding;GO:0005515//protein binding;GO:0005546//phosphatidylinositol-4,5-bisphosphate binding;GO:0016165//linoleate 13S-lipoxygenase activity;GO:0016491//oxidoreductase activity;GO:0016702//oxidoreductase activity, acting on single donors with incorporation of molecular oxygen, incorporation of two atoms of oxygen;GO:0046872//…	GO:0001503//ossification;GO:0002820//negative regulation of adaptive immune response;GO:0006629//lipid metabolic process;GO:0006646//phosphatidylethanolamine biosynthetic process;GO:0010811//positive regulation of cell-substrate adhesion;GO:0019369//arachidonic acid metabolic process;GO:0019372//lipoxygenase pathway;GO:0030282//bone mineralization;GO:0030838//positive regulation of actin filament…
MSTRG.16062	142.305	66.04	-1.10757	6.18456e-08	1.14696e-06	IGHV3-23	immunoglobulin heavy chain variable region, partial [Sus scrofa]	-	-	-	-	-	-	-
ncbi_100157861	0.115	0.6175	2.42481	6.39465e-08	1.18333e-06	SLC14A1	solute carrier family 14 member 1 (Kidd blood group), transcript variant X1	-	-	-	-	GO:0005886//plasma membrane;GO:0005887//integral component of plasma membrane;GO:0016020//membrane;GO:0016021//integral component of membrane	GO:0005372//water transmembrane transporter activity;GO:0015204//urea transmembrane transporter activity;GO:0015265//urea channel activity	GO:0006833//water transport;GO:0015840//urea transport;GO:0071918//urea transmembrane transport
ncbi_396640	2.555	6.2025	1.27953	6.47754e-08	1.19735e-06	SULT1A3	sulfotransferase family 1A member 3	Human Diseases	Cancers	ko05204//Chemical carcinogenesis	K01014	-	GO:0008146//sulfotransferase activity;GO:0016740//transferase activity	-
MSTRG.4071	1.5025	0.5625	-1.41744	7.26012e-08	1.33181e-06	--	cullin-7 isoform X1 [Sus scrofa]	-	-	-	-	-	-	-
ncbi_396865	1.44	4.0125	1.47843	7.32341e-08	1.34196e-06	CHI3L1	chitinase 3 like 1	-	-	-	-	GO:0005576//extracellular region;GO:0005615//extracellular space;GO:0005737//cytoplasm;GO:0005783//endoplasmic reticulum	GO:0004568//chitinase activity;GO:0008061//chitin binding	GO:0005975//carbohydrate metabolic process;GO:0006032//chitin catabolic process;GO:0006954//inflammatory response;GO:0007250//activation of NF-kappaB-inducing kinase activity;GO:0009612//response to mechanical stimulus;GO:0010800//positive regulation of peptidyl-threonine phosphorylation;GO:0030324//lung development;GO:0034612//response to tumor necrosis factor;GO:0045766//positive regulation of …
ncbi_100519022	0.91	1.9	1.06206	7.53196e-08	1.37868e-06	LOC100519022	neuroblastoma breakpoint family member 6-like, transcript variant X5	-	-	-	-	-	-	-
ncbi_100737141	1.0225	2.1	1.03829	7.54649e-08	1.37985e-06	GRIK5	glutamate ionotropic receptor kainate type subunit 5, transcript variant X1	-	-	-	-	GO:0005654//nucleoplasm;GO:0005783//endoplasmic reticulum;GO:0005886//plasma membrane;GO:0016020//membrane;GO:0016021//integral component of membrane;GO:0030054//cell junction;GO:0032983//kainate selective glutamate receptor complex;GO:0042734//presynaptic membrane;GO:0045202//synapse;GO:0045211//postsynaptic membrane;GO:0098839//postsynaptic density membrane	GO:0004970//ionotropic glutamate receptor activity;GO:0005216//ion channel activity;GO:0008066//glutamate receptor activity;GO:0015276//ligand-gated ion channel activity;GO:0015277//kainate selective glutamate receptor activity;GO:0038023//signaling receptor activity;GO:1904315//transmitter-gated ion channel activity involved in regulation of postsynaptic membrane potential	GO:0006811//ion transport;GO:0031630//regulation of synaptic vesicle fusion to presynaptic membrane;GO:0034220//ion transmembrane transport;GO:0035235//ionotropic glutamate receptor signaling pathway;GO:0035249//synaptic transmission, glutamatergic;GO:0042391//regulation of membrane potential;GO:0050804//modulation of synaptic transmission;GO:0060079//excitatory postsynaptic potential
ncbi_100627780	0.1425	0.545	1.93529	7.77013e-08	1.41173e-06	KCNJ10	potassium voltage-gated channel subfamily J member 10	Organismal Systems	Digestive system	ko04971//Gastric acid secretion	K05003	GO:0005886//plasma membrane;GO:0016020//membrane;GO:0016021//integral component of membrane;GO:0016323//basolateral plasma membrane;GO:0044297//cell body;GO:0097449//astrocyte projection;GO:0098793//presynapse	GO:0005242//inward rectifier potassium channel activity;GO:0005244//voltage-gated ion channel activity;GO:0005267//potassium channel activity	GO:0006811//ion transport;GO:0006813//potassium ion transport;GO:0007601//visual perception;GO:0007628//adult walking behavior;GO:0014003//oligodendrocyte development;GO:0022010//central nervous system myelination;GO:0034765//regulation of ion transmembrane transport;GO:0042391//regulation of membrane potential;GO:0048169//regulation of long-term neuronal synaptic plasticity;GO:0051935//glutamate…
MSTRG.4117	1.3425	0.5675	-1.24223	7.92922e-08	1.43596e-06	--	-	-	-	-	-	-	-	-
ncbi_100519789	10.4425	22.5375	1.10986	7.96669e-08	1.43954e-06	CRYAB	crystallin alpha B, transcript variant X1	Genetic Information Processing;Organismal Systems	Folding, sorting and degradation;Aging	ko04141//Protein processing in endoplasmic reticulum;ko04213//Longevity regulating pathway - multiple species	K09542;K09542	-	-	-
ncbi_399528	3.3125	8.105	1.29089	8.24184e-08	1.48608e-06	CPT1B	carnitine palmitoyltransferase 1B	Organismal Systems;Environmental Information Processing;Human Diseases;Organismal Systems;Organismal Systems;Organismal Systems;Metabolism;Metabolism	Environmental adaptation;Signal transduction;Endocrine and metabolic diseases;Endocrine system;Endocrine system;Endocrine system;Global and overview maps;Lipid metabolism	ko04714//Thermogenesis;ko04152//AMPK signaling pathway;ko04931//Insulin resistance;ko04922//Glucagon signaling pathway;ko03320//PPAR signaling pathway;ko04920//Adipocytokine signaling pathway;ko01212//Fatty acid metabolism;ko00071//Fatty acid degradation	K19523;K19523;K19523;K19523;K19523;K19523;K19523;K19523	GO:0005739//mitochondrion;GO:0016020//membrane;GO:0016021//integral component of membrane	GO:0004095//carnitine O-palmitoyltransferase activity;GO:0016740//transferase activity;GO:0016746//transferase activity, transferring acyl groups	GO:0006631//fatty acid metabolic process;GO:0009437//carnitine metabolic process;GO:0015909//long-chain fatty acid transport
ncbi_100144539	1.0175	3.4975	1.7813	9.19114e-08	1.63975e-06	FCAR	Fc fragment of IgA receptor	Cellular Processes;Human Diseases	Transport and catabolism;Infectious diseases	ko04145//Phagosome;ko05150//Staphylococcus aureus infection	K06513;K06513	GO:0005886//plasma membrane	-	-
ncbi_100622782	1.0325	2.21	1.0979	9.6414e-08	1.70925e-06	COLEC10	collectin subfamily member 10, transcript variant X1	-	-	-	-	GO:0005581//collagen trimer;GO:0005615//extracellular space;GO:0005737//cytoplasm	GO:0005537//mannose binding;GO:0042056//chemoattractant activity;GO:0048029//monosaccharide binding	GO:0032502//developmental process;GO:0050918//positive chemotaxis;GO:1904888//cranial skeletal system development
ncbi_100144520	2.215	5.295	1.25732	9.66257e-08	1.71121e-06	PRRT1	proline rich transmembrane protein 1	-	-	-	-	GO:0016020//membrane;GO:0016021//integral component of membrane	-	-
ncbi_100624476	5.305	2.395	-1.14733	1.04694e-07	1.8425e-06	PRDM16	PR/SET domain 16	Organismal Systems	Environmental adaptation	ko04714//Thermogenesis	K22410	GO:0005634//nucleus;GO:0005654//nucleoplasm;GO:0005829//cytosol;GO:0016235//aggresome;GO:0017053//transcriptional repressor complex	GO:0003676//nucleic acid binding;GO:0003712//transcription cofactor activity;GO:0003713//transcription coactivator activity;GO:0005515//protein binding;GO:0033613//activating transcription factor binding;GO:0043565//sequence-specific DNA binding;GO:0046332//SMAD binding;GO:0046974//histone methyltransferase activity (H3-K9 specific)	GO:0000122//negative regulation of transcription from RNA polymerase II promoter;GO:0006355//regulation of transcription, DNA-templated;GO:0010468//regulation of gene expression;GO:0019827//stem cell population maintenance;GO:0022008//neurogenesis;GO:0030512//negative regulation of transforming growth factor beta receptor signaling pathway;GO:0035019//somatic stem cell population maintenance;GO:0…
ncbi_396659	18.2225	36.5975	1.00602	1.12693e-07	1.96162e-06	CXCR4	C-X-C motif chemokine receptor 4	Human Diseases;Environmental Information Processing;Cellular Processes;Human Diseases;Cellular Processes;Environmental Information Processing;Organismal Systems;Organismal Systems;Organismal Systems;Organismal Systems	Cancers;Signaling molecules and interaction;Transport and catabolism;Infectious diseases;Cell motility;Signal transduction;Development;Immune system;Immune system;Immune system	ko05200//Pathways in cancer;ko04060//Cytokine-cytokine receptor interaction;ko04144//Endocytosis;ko05163//Human cytomegalovirus infection;ko04810//Regulation of actin cytoskeleton;ko04020//Calcium signaling pathway;ko04360//Axon guidance;ko04062//Chemokine signaling pathway;ko04670//Leukocyte transendothelial migration;ko04672//Intestinal immune network for IgA production	K04189;K04189;K04189;K04189;K04189;K04189;K04189;K04189;K04189;K04189	GO:0005623//cell;GO:0005764//lysosome;GO:0005768//endosome;GO:0005769//early endosome;GO:0005770//late endosome;GO:0005886//plasma membrane;GO:0009897//external side of plasma membrane;GO:0009986//cell surface;GO:0016020//membrane;GO:0016021//integral component of membrane;GO:0030054//cell junction;GO:0031252//cell leading edge;GO:0031410//cytoplasmic vesicle;GO:0032991//macromolecular complex	GO:0003779//actin binding;GO:0004930//G-protein coupled receptor activity;GO:0004950//chemokine receptor activity;GO:0016493//C-C chemokine receptor activity;GO:0019955//cytokine binding;GO:0019956//chemokine binding;GO:0019957//C-C chemokine binding;GO:0031625//ubiquitin protein ligase binding;GO:0032027//myosin light chain binding;GO:0038147//C-X-C motif chemokine 12 receptor activity;GO:004280…	GO:0001666//response to hypoxia;GO:0006935//chemotaxis;GO:0006955//immune response;GO:0007165//signal transduction;GO:0007186//G-protein coupled receptor signaling pathway;GO:0007204//positive regulation of cytosolic calcium ion concentration;GO:0007420//brain development;GO:0019722//calcium-mediated signaling;GO:0022008//neurogenesis;GO:0030155//regulation of cell adhesion;GO:0038160//CXCL12-act…
ncbi_110256491	35.9225	85.85	1.25693	1.1274e-07	1.96162e-06	PCP4	Purkinje cell protein 4, transcript variant X1	-	-	-	-	GO:0032991//macromolecular complex	GO:0005509//calcium ion binding;GO:0005516//calmodulin binding	GO:0045666//positive regulation of neuron differentiation
ncbi_100518768	0.0625	0.58	3.21412	1.13575e-07	1.97413e-06	SPDYC	speedy/RINGO cell cycle regulator family member C, transcript variant X1	Cellular Processes;Organismal Systems	Cell growth and death;Endocrine system	ko04114//Oocyte meiosis;ko04914//Progesterone-mediated oocyte maturation	K08694;K08694	-	GO:0019901//protein kinase binding	-
ncbi_450244	0.0275	1.5575	5.82366	1.18193e-07	2.05018e-06	P2RY4	pyrimidinergic receptor P2Y4	Environmental Information Processing;Organismal Systems	Signaling molecules and interaction;Sensory system	ko04080//Neuroactive ligand-receptor interaction;ko04742//Taste transduction	K04271;K04271	GO:0016020//membrane;GO:0016021//integral component of membrane	GO:0004930//G-protein coupled receptor activity;GO:0045028//G-protein coupled purinergic nucleotide receptor activity;GO:0045030//UTP-activated nucleotide receptor activity	GO:0007165//signal transduction;GO:0007186//G-protein coupled receptor signaling pathway;GO:0030321//transepithelial chloride transport;GO:0035589//G-protein coupled purinergic nucleotide receptor signaling pathway;GO:0071380//cellular response to prostaglandin E stimulus
ncbi_100153378	2.385	5.265	1.14244	1.21143e-07	2.09918e-06	GPR18	G protein-coupled receptor 18	-	-	-	-	GO:0005623//cell;GO:0005887//integral component of plasma membrane;GO:0016020//membrane;GO:0016021//integral component of membrane	GO:0004930//G-protein coupled receptor activity	GO:0002300//CD8-positive, alpha-beta intraepithelial T cell differentiation;GO:0002305//CD8-positive, gamma-delta intraepithelial T cell differentiation;GO:0002689//negative regulation of leukocyte chemotaxis;GO:0007165//signal transduction;GO:0007186//G-protein coupled receptor signaling pathway;GO:0032720//negative regulation of tumor necrosis factor production;GO:0035025//positive regulation o…
ncbi_110258713	0.5575	1.7725	1.66874	1.22067e-07	2.11303e-06	LOC110258713	multidrug resistance-associated protein 4-like, transcript variant X1	-	-	-	-	-	-	-
ncbi_100518253	0.4625	1.7975	1.95847	1.31656e-07	2.26511e-06	TUBA8	tubulin alpha 8	Cellular Processes;Cellular Processes;Cellular Processes;Cellular Processes	Cellular community - eukaryotes;Transport and catabolism;Cell growth and death;Cellular community - eukaryotes	ko04530//Tight junction;ko04145//Phagosome;ko04210//Apoptosis;ko04540//Gap junction	K07374;K07374;K07374;K07374	GO:0005737//cytoplasm;GO:0005777//peroxisome;GO:0005779//integral component of peroxisomal membrane;GO:0005856//cytoskeleton;GO:0005874//microtubule;GO:0015630//microtubule cytoskeleton	GO:0000166//nucleotide binding;GO:0003924//GTPase activity;GO:0005200//structural constituent of cytoskeleton;GO:0005525//GTP binding;GO:0044877//macromolecular complex binding;GO:0051117//ATPase binding	GO:0000226//microtubule cytoskeleton organization;GO:0000278//mitotic cell cycle;GO:0007010//cytoskeleton organization;GO:0007017//microtubule-based process;GO:0016558//protein import into peroxisome matrix;GO:0045046//protein import into peroxisome membrane
ncbi_397514	1.42	4.485	1.65922	1.33721e-07	2.29362e-06	POU2F3	POU class 2 homeobox 3, transcript variant X1	-	-	-	-	GO:0005634//nucleus;GO:0005654//nucleoplasm;GO:0005730//nucleolus;GO:0005829//cytosol;GO:0005886//plasma membrane;GO:0016604//nuclear body	GO:0000978//RNA polymerase II core promoter proximal region sequence-specific DNA binding;GO:0001228//transcriptional activator activity, RNA polymerase II transcription regulatory region sequence-specific binding;GO:0003677//DNA binding;GO:0003700//transcription factor activity, sequence-specific DNA binding;GO:0043565//sequence-specific DNA binding	GO:0006355//regulation of transcription, DNA-templated;GO:0030154//cell differentiation;GO:0043922//negative regulation by host of viral transcription;GO:0045944//positive regulation of transcription from RNA polymerase II promoter
ncbi_100157520	0.6575	1.5725	1.258	1.40177e-07	2.39222e-06	ZNF70	zinc finger protein 70, transcript variant X1	-	-	-	-	GO:0005634//nucleus	GO:0003676//nucleic acid binding;GO:0003700//transcription factor activity, sequence-specific DNA binding;GO:0043565//sequence-specific DNA binding	GO:0006355//regulation of transcription, DNA-templated
MSTRG.4070	3.725	1.6425	-1.18135	1.40976e-07	2.40341e-06	--	-	-	-	-	-	-	-	-
MSTRG.3958	1.7725	0.545	-1.70146	1.44229e-07	2.45393e-06	--	-	-	-	-	-	-	-	-
ncbi_641355	0.11	0.595	2.43539	1.62464e-07	2.73421e-06	DSG1	desmoglein 1	Human Diseases	Infectious diseases	ko05150//Staphylococcus aureus infection	K07596	GO:0005886//plasma membrane;GO:0005911//cell-cell junction;GO:0009898//cytoplasmic side of plasma membrane;GO:0016020//membrane;GO:0016021//integral component of membrane;GO:0030057//desmosome	GO:0005509//calcium ion binding;GO:0045295//gamma-catenin binding	GO:0007155//cell adhesion;GO:0007156//homophilic cell adhesion via plasma membrane adhesion molecules;GO:0050821//protein stabilization;GO:0098609//cell-cell adhesion
ncbi_100620451	0.0075	0.7025	6.54946	1.66211e-07	2.77758e-06	HOXA10	homeobox A10	Human Diseases	Cancers	ko05202//Transcriptional misregulation in cancers	K17443	GO:0005634//nucleus;GO:0005667//transcription factor complex;GO:0005737//cytoplasm	GO:0000978//RNA polymerase II core promoter proximal region sequence-specific DNA binding;GO:0001228//transcriptional activator activity, RNA polymerase II transcription regulatory region sequence-specific binding;GO:0003677//DNA binding;GO:0042826//histone deacetylase binding;GO:0043565//sequence-specific DNA binding	GO:0001501//skeletal system development;GO:0006355//regulation of transcription, DNA-templated;GO:0007275//multicellular organism development;GO:0007283//spermatogenesis;GO:0007338//single fertilization;GO:0008584//male gonad development;GO:0009952//anterior/posterior pattern specification;GO:0009954//proximal/distal pattern formation;GO:0010468//regulation of gene expression;GO:0030326//embryoni…
ncbi_100154295	0.99	0.455	-1.12156	1.84922e-07	3.06e-06	FBXO16	F-box protein 16, transcript variant X1	-	-	-	-	-	-	-
ncbi_100517803	1.0125	0.1825	-2.47195	1.8784e-07	3.10525e-06	LOC100517803	glycine N-phenylacetyltransferase, transcript variant X1	Metabolism	Amino acid metabolism	ko00360//Phenylalanine metabolism	K15517	-	-	-
ncbi_100525642	0.0325	0.375	3.52838	2.00488e-07	3.2918e-06	DDN	dendrin, transcript variant X2	-	-	-	-	GO:0005634//nucleus;GO:0005737//cytoplasm;GO:0005886//plasma membrane;GO:0042995//cell projection	GO:0000978//RNA polymerase II core promoter proximal region sequence-specific DNA binding;GO:0000981//RNA polymerase II transcription factor activity, sequence-specific DNA binding	GO:0045944//positive regulation of transcription from RNA polymerase II promoter
ncbi_100517222	0.6625	1.4925	1.17174	2.01109e-07	3.29751e-06	B4GALT6	beta-1,4-galactosyltransferase 6	Metabolism;Metabolism	Global and overview maps;Lipid metabolism	ko01100//Metabolic pathways;ko00600//Sphingolipid metabolism	K07553;K07553	-	GO:0016740//transferase activity;GO:0016757//transferase activity, transferring glycosyl groups	GO:0005975//carbohydrate metabolic process
ncbi_110258824	49.76	22.8875	-1.12043	2.18959e-07	3.56045e-06	LOC110258824	uncharacterized LOC110258824	-	-	-	-	-	-	-
ncbi_397128	11.1675	25.32	1.18097	2.25857e-07	3.66205e-06	MX1	MX dynamin like GTPase 1	Human Diseases;Human Diseases;Human Diseases	Infectious diseases;Infectious diseases;Infectious diseases	ko05165//Human papillomavirus infection;ko05164//Influenza A;ko05162//Measles	K14754;K14754;K14754	GO:0005634//nucleus;GO:0005737//cytoplasm;GO:0005829//cytosol;GO:0005886//plasma membrane;GO:0014069//postsynaptic density;GO:0015630//microtubule cytoskeleton;GO:0016020//membrane;GO:0030424//axon;GO:0031410//cytoplasmic vesicle;GO:0031965//nuclear membrane;GO:0031966//mitochondrial membrane;GO:0043197//dendritic spine;GO:0044327//dendritic spine head;GO:0045202//synapse;GO:0045211//postsynaptic…	GO:0000166//nucleotide binding;GO:0003924//GTPase activity;GO:0005525//GTP binding;GO:0008017//microtubule binding;GO:0042802//identical protein binding	GO:0000266//mitochondrial fission;GO:0009615//response to virus;GO:0016185//synaptic vesicle budding from presynaptic endocytic zone membrane;GO:0016197//endosomal transport;GO:0031623//receptor internalization;GO:0045071//negative regulation of viral genome replication;GO:0048285//organelle fission;GO:0050803//regulation of synapse structure or activity;GO:0051607//defense response to virus;GO:0…
ncbi_106504942	1.01	2.3575	1.2229	2.33145e-07	3.77659e-06	FAM72A	family with sequence similarity 72 member A, transcript variant X1	-	-	-	-	GO:0005829//cytosol;GO:0016020//membrane	-	-
ncbi_100515172	0.6225	1.525	1.29266	2.35342e-07	3.80488e-06	HOXD8	homeobox D8, transcript variant X1	-	-	-	-	GO:0005634//nucleus	GO:0000977//RNA polymerase II regulatory region sequence-specific DNA binding;GO:0001228//transcriptional activator activity, RNA polymerase II transcription regulatory region sequence-specific binding;GO:0003677//DNA binding;GO:0003700//transcription factor activity, sequence-specific DNA binding;GO:0043565//sequence-specific DNA binding	GO:0000122//negative regulation of transcription from RNA polymerase II promoter;GO:0006355//regulation of transcription, DNA-templated;GO:0007275//multicellular organism development;GO:0009952//anterior/posterior pattern specification;GO:0045944//positive regulation of transcription from RNA polymerase II promoter;GO:0048705//skeletal system morphogenesis
ncbi_100627197	0.7575	1.955	1.36785	2.43362e-07	3.91955e-06	KCNK2	potassium two pore domain channel subfamily K member 2	Human Diseases;Organismal Systems;Organismal Systems	Endocrine and metabolic diseases;Digestive system;Endocrine system	ko04934//Cushing syndrome;ko04971//Gastric acid secretion;ko04927//Cortisol synthesis and secretion	K04913;K04913;K04913	GO:0005887//integral component of plasma membrane;GO:0016020//membrane;GO:0016021//integral component of membrane	GO:0005267//potassium channel activity;GO:0015271//outward rectifier potassium channel activity;GO:0022841//potassium ion leak channel activity	GO:0006811//ion transport;GO:0030322//stabilization of membrane potential;GO:0071805//potassium ion transmembrane transport
ncbi_100738047	0.2175	0.8675	1.99585	2.47657e-07	3.98113e-06	TREML2	triggering receptor expressed on myeloid cells like 2, transcript variant X1	-	-	-	-	GO:0009986//cell surface;GO:0016020//membrane;GO:0016021//integral component of membrane	GO:0038023//signaling receptor activity	GO:0042110//T cell activation;GO:0045088//regulation of innate immune response
ncbi_110257626	3.095	6.3025	1.02598	2.52223e-07	4.03915e-06	VOPP1	vesicular, overexpressed in cancer, prosurvival protein 1, transcript variant X1	-	-	-	-	GO:0005768//endosome;GO:0016020//membrane;GO:0016021//integral component of membrane;GO:0030659//cytoplasmic vesicle membrane;GO:0031301//integral component of organelle membrane	-	-
ncbi_102160985	2.055	0.705	-1.54344	2.53146e-07	4.05009e-06	LOC102160985	trehalase-like	-	-	-	-	-	GO:0003824//catalytic activity;GO:0004555//alpha,alpha-trehalase activity;GO:0016787//hydrolase activity;GO:0016798//hydrolase activity, acting on glycosyl bonds	GO:0005991//trehalose metabolic process;GO:0008152//metabolic process
ncbi_100154059	7.26	3.115	-1.22074	2.5374e-07	4.05576e-06	GLP1R	glucagon like peptide 1 receptor	Environmental Information Processing;Environmental Information Processing;Organismal Systems	Signaling molecules and interaction;Signal transduction;Endocrine system	ko04080//Neuroactive ligand-receptor interaction;ko04024//cAMP signaling pathway;ko04911//Insulin secretion	K04581;K04581;K04581	GO:0005623//cell;GO:0016020//membrane;GO:0016021//integral component of membrane	GO:0004888//transmembrane signaling receptor activity;GO:0004930//G-protein coupled receptor activity;GO:0004967//glucagon receptor activity;GO:0008528//G-protein coupled peptide receptor activity;GO:0017046//peptide hormone binding	GO:0007165//signal transduction;GO:0007166//cell surface receptor signaling pathway;GO:0007186//G-protein coupled receptor signaling pathway;GO:0045777//positive regulation of blood pressure;GO:0071377//cellular response to glucagon stimulus
ncbi_102165390	0.175	0.94	2.42531	3.02614e-07	4.76795e-06	TP73	tumor protein p73, transcript variant X1	Environmental Information Processing;Human Diseases;Organismal Systems;Cellular Processes	Signal transduction;Infectious diseases;Nervous system;Cell growth and death	ko04390//Hippo signaling pathway;ko05162//Measles;ko04722//Neurotrophin signaling pathway;ko04115//p53 signaling pathway	K10148;K10148;K10148;K10148	GO:0005634//nucleus;GO:0005654//nucleoplasm;GO:0005737//cytoplasm;GO:0005794//Golgi apparatus;GO:0030054//cell junction;GO:0043231//intracellular membrane-bounded organelle	GO:0000978//RNA polymerase II core promoter proximal region sequence-specific DNA binding;GO:0000981//RNA polymerase II transcription factor activity, sequence-specific DNA binding;GO:0001228//transcriptional activator activity, RNA polymerase II transcription regulatory region sequence-specific binding;GO:0002039//p53 binding;GO:0003677//DNA binding;GO:0003700//transcription factor activity, seq…	GO:0006355//regulation of transcription, DNA-templated;GO:0006915//apoptotic process;GO:0006974//cellular response to DNA damage stimulus;GO:0007049//cell cycle;GO:0007050//cell cycle arrest;GO:0007346//regulation of mitotic cell cycle;GO:0010468//regulation of gene expression;GO:0042771//intrinsic apoptotic signaling pathway in response to DNA damage by p53 class mediator;GO:0045893//positive re…
ncbi_100157207	1.025	2.22	1.11494	3.12271e-07	4.9123e-06	LOXL4	lysyl oxidase like 4, transcript variant X3	-	-	-	-	GO:0005615//extracellular space;GO:0016020//membrane;GO:0043235//receptor complex	GO:0004720//protein-lysine 6-oxidase activity;GO:0005044//scavenger receptor activity;GO:0005507//copper ion binding;GO:0016641//oxidoreductase activity, acting on the CH-NH2 group of donors, oxygen as acceptor	GO:0006897//endocytosis;GO:0018057//peptidyl-lysine oxidation;GO:0030199//collagen fibril organization;GO:0055114//oxidation-reduction process
ncbi_100153791	2.1925	4.6625	1.08853	3.21224e-07	5.02973e-06	CYR61	cysteine rich angiogenic inducer 61	-	-	-	-	GO:0005576//extracellular region;GO:0031012//extracellular matrix	GO:0005178//integrin binding;GO:0005515//protein binding;GO:0005520//insulin-like growth factor binding;GO:0008201//heparin binding;GO:0050840//extracellular matrix binding	GO:0001649//osteoblast differentiation;GO:0001934//positive regulation of protein phosphorylation;GO:0002041//intussusceptive angiogenesis;GO:0003181//atrioventricular valve morphogenesis;GO:0003278//apoptotic process involved in heart morphogenesis;GO:0003281//ventricular septum development;GO:0007155//cell adhesion;GO:0007165//signal transduction;GO:0010518//positive regulation of phospholipase…
ncbi_100525465	1.0775	2.58	1.25968	3.32e-07	5.18405e-06	HRC	histidine rich calcium binding protein	-	-	-	-	GO:0005623//cell;GO:0030018//Z disc	GO:0005509//calcium ion binding;GO:0044325//ion channel binding;GO:0051117//ATPase binding	GO:0002027//regulation of heart rate;GO:0010460//positive regulation of heart rate;GO:0010880//regulation of release of sequestered calcium ion into cytosol by sarcoplasmic reticulum;GO:0033135//regulation of peptidyl-serine phosphorylation;GO:0045823//positive regulation of heart contraction;GO:0051480//regulation of cytosolic calcium ion concentration;GO:0060314//regulation of ryanodine-sensiti…
ncbi_595119	0.38	2.5225	2.73078	3.45176e-07	5.36994e-06	OASL	2'-5'-oligoadenylate synthetase like	Human Diseases	Infectious diseases	ko05165//Human papillomavirus infection	K14608	GO:0005634//nucleus;GO:0005654//nucleoplasm;GO:0005829//cytosol;GO:0016020//membrane	GO:0003723//RNA binding;GO:0003725//double-stranded RNA binding;GO:0005524//ATP binding;GO:0016740//transferase activity	GO:0006955//immune response;GO:0045071//negative regulation of viral genome replication;GO:0051607//defense response to virus;GO:0060700//regulation of ribonuclease activity
MSTRG.16064	36.6	14.2225	-1.36367	3.4734e-07	5.39862e-06	IGHV3-74	immunoglobulin heavy chain variable region, partial [Sus scrofa]	-	-	-	-	-	-	-
ncbi_110256018	0.1575	0.7025	2.15715	3.75229e-07	5.78949e-06	EPOP	elongin BC and polycomb repressive complex 2 associated protein	-	-	-	-	GO:0035098//ESC/E(Z) complex;GO:0070449//elongin complex	GO:0003682//chromatin binding	GO:0006357//regulation of transcription from RNA polymerase II promoter;GO:0035616//histone H2B conserved C-terminal lysine deubiquitination;GO:0048663//neuron fate commitment;GO:0048863//stem cell differentiation
ncbi_110255845	1.7025	7.5425	2.14739	4.09323e-07	6.26405e-06	LOC110255845	multidrug resistance-associated protein 4-like	-	-	-	-	GO:0005829//cytosol;GO:0005886//plasma membrane;GO:0016020//membrane;GO:0016021//integral component of membrane;GO:0016324//apical plasma membrane	GO:0000166//nucleotide binding;GO:0005524//ATP binding;GO:0016887//ATPase activity;GO:0042626//ATPase activity, coupled to transmembrane movement of substances	GO:0015701//bicarbonate transport;GO:0055085//transmembrane transport;GO:1902476//chloride transmembrane transport
ncbi_100514918	0.2875	0.8475	1.55965	4.15856e-07	6.33534e-06	TSPOAP1	TSPO associated protein 1, transcript variant X5	-	-	-	-	GO:0005737//cytoplasm;GO:0005739//mitochondrion;GO:0045202//synapse	GO:0005515//protein binding;GO:0030156//benzodiazepine receptor binding	-
ncbi_100522370	0.005	0.3375	6.07682	4.24083e-07	6.44324e-06	TCF23	transcription factor 23	-	-	-	-	GO:0005634//nucleus	GO:0000977//RNA polymerase II regulatory region sequence-specific DNA binding;GO:0000981//RNA polymerase II transcription factor activity, sequence-specific DNA binding;GO:0046983//protein dimerization activity	GO:0006357//regulation of transcription from RNA polymerase II promoter;GO:0010628//positive regulation of gene expression;GO:0046697//decidualization
ncbi_100525378	0.81	1.7525	1.11342	4.61511e-07	6.93703e-06	PHF24	PHD finger protein 24, transcript variant X3	-	-	-	-	-	GO:0046872//metal ion binding	GO:0007214//gamma-aminobutyric acid signaling pathway;GO:0008277//regulation of G-protein coupled receptor protein signaling pathway;GO:0032228//regulation of synaptic transmission, GABAergic;GO:0050966//detection of mechanical stimulus involved in sensory perception of pain
ncbi_397266	13.1675	26.55	1.01173	5.16707e-07	7.6982e-06	BIRC5	baculoviral IAP repeat containing 5	Human Diseases;Environmental Information Processing;Cellular Processes;Human Diseases;Human Diseases;Human Diseases;Cellular Processes	Cancers;Signal transduction;Cell growth and death;Infectious diseases;Cancers;Drug resistance;Cell growth and death	ko05200//Pathways in cancer;ko04390//Hippo signaling pathway;ko04210//Apoptosis;ko05161//Hepatitis B;ko05210//Colorectal cancer;ko01524//Platinum drug resistance;ko04215//Apoptosis - multiple species	K08731;K08731;K08731;K08731;K08731;K08731;K08731	GO:0000775//chromosome, centromeric region;GO:0000776//kinetochore;GO:0000777//condensed chromosome kinetochore;GO:0005623//cell;GO:0005634//nucleus;GO:0005694//chromosome;GO:0005737//cytoplasm;GO:0005814//centriole;GO:0005819//spindle;GO:0005829//cytosol;GO:0005856//cytoskeleton;GO:0005874//microtubule;GO:0005876//spindle microtubule;GO:0005881//cytoplasmic microtubule;GO:0030496//midbody;GO:003…	GO:0004869//cysteine-type endopeptidase inhibitor activity;GO:0008017//microtubule binding;GO:0008270//zinc ion binding;GO:0015631//tubulin binding;GO:0030414//peptidase inhibitor activity;GO:0042803//protein homodimerization activity;GO:0043027//cysteine-type endopeptidase inhibitor activity involved in apoptotic process;GO:0046872//metal ion binding;GO:0048037//cofactor binding	GO:0000086//G2/M transition of mitotic cell cycle;GO:0000226//microtubule cytoskeleton organization;GO:0000281//mitotic cytokinesis;GO:0006468//protein phosphorylation;GO:0006915//apoptotic process;GO:0007049//cell cycle;GO:0007059//chromosome segregation;GO:0007094//mitotic spindle assembly checkpoint;GO:0007346//regulation of mitotic cell cycle;GO:0010466//negative regulation of peptidase activ…
ncbi_106507512	0.17	0.485	1.51245	5.30802e-07	7.90124e-06	LOC106507512	lymphoid-restricted membrane protein, transcript variant X1	-	-	-	-	GO:0016020//membrane;GO:0016021//integral component of membrane	-	-
ncbi_100526762	6.14	16.9425	1.46434	5.41052e-07	8.03258e-06	GZMA	granzyme A (granzyme 1, cytotoxic T-lymphocyte-associated serine esterase 3)	Environmental Information Processing	Signaling molecules and interaction	ko04080//Neuroactive ligand-receptor interaction	K01352	GO:0005634//nucleus	GO:0004252//serine-type endopeptidase activity;GO:0008236//serine-type peptidase activity;GO:0042803//protein homodimerization activity	GO:0006508//proteolysis;GO:0009617//response to bacterium;GO:0032078//negative regulation of endodeoxyribonuclease activity;GO:0043065//positive regulation of apoptotic process;GO:0043392//negative regulation of DNA binding;GO:0051354//negative regulation of oxidoreductase activity;GO:0051603//proteolysis involved in cellular protein catabolic process
ncbi_100625228	0.45	1.0025	1.15561	5.67038e-07	8.38154e-06	FSCN2	fascin actin-bundling protein 2, retinal	-	-	-	-	GO:0005737//cytoplasm;GO:0005856//cytoskeleton;GO:0015629//actin cytoskeleton;GO:0032420//stereocilium	GO:0003779//actin binding;GO:0030674//protein binding, bridging;GO:0051015//actin filament binding	GO:0007015//actin filament organization;GO:0007163//establishment or maintenance of cell polarity;GO:0016477//cell migration;GO:0030036//actin cytoskeleton organization;GO:0042462//eye photoreceptor cell development;GO:0051017//actin filament bundle assembly
ncbi_100627056	0.6575	1.41	1.10063	5.70344e-07	8.42304e-06	WNT5A	Wnt family member 5A, transcript variant X1	Human Diseases;Human Diseases;Human Diseases;Human Diseases;Organismal Systems;Human Diseases;Human Diseases;Environmental Information Processing;Environmental Information Processing;Human Diseases;Human Diseases;Environmental Information Processing;Cellular Processes;Organismal Systems;Human Diseases	Cancers;Infectious diseases;Infectious diseases;Cancers;Development;Cancers;Endocrine and metabolic diseases;Signal transduction;Signal transduction;Cancers;Cancers;Signal transduction;Cellular community - eukaryotes;Endocrine system;Cancers	ko05200//Pathways in cancer;ko05165//Human papillomavirus infection;ko05166//HTLV-I infection;ko05205//Proteoglycans in cancer;ko04360//Axon guidance;ko05225//Hepatocellular carcinoma;ko04934//Cushing syndrome;ko04150//mTOR signaling pathway;ko04390//Hippo signaling pathway;ko05226//Gastric cancer;ko05224//Breast cancer;ko04310//Wnt signaling pathway;ko04550//Signaling pathways regulating pluripo…	K00444;K00444;K00444;K00444;K00444;K00444;K00444;K00444;K00444;K00444;K00444;K00444;K00444;K00444;K00444	GO:0005576//extracellular region;GO:0005615//extracellular space;GO:0009986//cell surface;GO:0016020//membrane;GO:0016021//integral component of membrane;GO:0031012//extracellular matrix;GO:0098794//postsynapse	GO:0003700//transcription factor activity, sequence-specific DNA binding;GO:0005102//receptor binding;GO:0005109//frizzled binding;GO:0005115//receptor tyrosine kinase-like orphan receptor binding;GO:0005125//cytokine activity;GO:0019904//protein domain specific binding;GO:0044212//transcription regulatory region DNA binding;GO:1902379//chemoattractant activity involved in axon guidance	GO:0000187//activation of MAPK activity;GO:0001667//ameboidal-type cell migration;GO:0001736//establishment of planar polarity;GO:0001756//somitogenesis;GO:0001819//positive regulation of cytokine production;GO:0001837//epithelial to mesenchymal transition;GO:0001843//neural tube closure;GO:0001934//positive regulation of protein phosphorylation;GO:0001938//positive regulation of endothelial cell…
ncbi_100153761	1.35	2.77	1.03693	5.71768e-07	8.42934e-06	CD101	CD101 molecule, transcript variant X1	-	-	-	-	GO:0016020//membrane;GO:0016021//integral component of membrane	-	GO:0002763//positive regulation of myeloid leukocyte differentiation
ncbi_100736623	1.6475	3.785	1.20001	5.79855e-07	8.5239e-06	LOC100736623	signal-regulatory protein beta-1-like, transcript variant X1	Organismal Systems	Development	ko04380//Osteoclast differentiation	K06551	-	-	-
ncbi_100626014	1.325	2.76	1.05868	5.90572e-07	8.6537e-06	CAMK2A	calcium/calmodulin dependent protein kinase II alpha, transcript variant X7	Organismal Systems;Human Diseases;Environmental Information Processing;Environmental Information Processing;Human Diseases;Organismal Systems;Human Diseases;Human Diseases;Cellular Processes;Organismal Systems;Environmental Information Processing;Organismal Systems;Organismal Systems;Organismal Systems;Cellular Processes;Organismal Systems;Organismal Systems;Organismal Systems;Environmental Infor…	Sensory system;Cancers;Signal transduction;Signal transduction;Cancers;Development;Infectious diseases;Endocrine and metabolic diseases;Cell growth and death;Endocrine system;Signal transduction;Circulatory system;Nervous system;Nervous system;Cell growth and death;Nervous system;Endocrine system;Sensory system;Signal transduction;Endocrine system;Environmental adaptation;Endocrine system;Endocri…	ko04740//Olfactory transduction;ko05200//Pathways in cancer;ko04024//cAMP signaling pathway;ko04020//Calcium signaling pathway;ko05205//Proteoglycans in cancer;ko04360//Axon guidance;ko05152//Tuberculosis;ko04934//Cushing syndrome;ko04217//Necroptosis;ko04921//Oxytocin signaling pathway;ko04310//Wnt signaling pathway;ko04261//Adrenergic signaling in cardiomyocytes;ko04728//Dopaminergic synapse;ko…	K04515;K04515;K04515;K04515;K04515;K04515;K04515;K04515;K04515;K04515;K04515;K04515;K04515;K04515;K04515;K04515;K04515;K04515;K04515;K04515;K04515;K04515;K04515;K04515;K04515;K04515;K04515;K04515;K04515	GO:0005737//cytoplasm;GO:0005739//mitochondrion;GO:0014069//postsynaptic density;GO:0043005//neuron projection	GO:0000166//nucleotide binding;GO:0004672//protein kinase activity;GO:0004674//protein serine/threonine kinase activity;GO:0004683//calmodulin-dependent protein kinase activity;GO:0005516//calmodulin binding;GO:0005524//ATP binding;GO:0009931//calcium-dependent protein serine/threonine kinase activity;GO:0016301//kinase activity;GO:0035254//glutamate receptor binding	GO:0000082//G1/S transition of mitotic cell cycle;GO:0002931//response to ischemia;GO:0006468//protein phosphorylation;GO:0006816//calcium ion transport;GO:0010666//positive regulation of cardiac muscle cell apoptotic process;GO:0016310//phosphorylation;GO:0018105//peptidyl-serine phosphorylation;GO:0046777//protein autophosphorylation;GO:0046928//regulation of neurotransmitter secretion;GO:00481…
ncbi_100737001	0.3875	1.1575	1.57874	6.0134e-07	8.79622e-06	DBF4B	DBF4 zinc finger B, transcript variant X1	-	-	-	-	GO:0005634//nucleus;GO:0005654//nucleoplasm;GO:0005737//cytoplasm;GO:0016235//aggresome;GO:0031431//Dbf4-dependent protein kinase complex;GO:0043231//intracellular membrane-bounded organelle	GO:0003676//nucleic acid binding;GO:0008270//zinc ion binding;GO:0019901//protein kinase binding;GO:0030295//protein kinase activator activity;GO:0043539//protein serine/threonine kinase activator activity	GO:0008284//positive regulation of cell proliferation;GO:0010571//positive regulation of nuclear cell cycle DNA replication;GO:0010971//positive regulation of G2/M transition of mitotic cell cycle;GO:0032147//activation of protein kinase activity;GO:0071902//positive regulation of protein serine/threonine kinase activity;GO:1901987//regulation of cell cycle phase transition
MSTRG.4054	0.11	1.1675	3.40785	6.06136e-07	8.85872e-06	--	cullin-7 isoform X1 [Sus scrofa]	-	-	-	-	-	-	-
ncbi_100737608	0.8	1.875	1.22882	6.45289e-07	9.36612e-06	PIF1	PIF1 5'-to-3' DNA helicase, transcript variant X1	-	-	-	-	GO:0000784//nuclear chromosome, telomeric region;GO:0005634//nucleus;GO:0005657//replication fork;GO:0005739//mitochondrion	GO:0000166//nucleotide binding;GO:0000287//magnesium ion binding;GO:0003677//DNA binding;GO:0003678//DNA helicase activity;GO:0004386//helicase activity;GO:0005524//ATP binding;GO:0010521//telomerase inhibitor activity;GO:0016787//hydrolase activity;GO:0017116//single-stranded DNA-dependent ATP-dependent DNA helicase activity;GO:0033678//5'-3' DNA/RNA helicase activity;GO:0042162//telomeric DNA b…	GO:0000002//mitochondrial genome maintenance;GO:0000723//telomere maintenance;GO:0006260//DNA replication;GO:0006281//DNA repair;GO:0006310//DNA recombination;GO:0006974//cellular response to DNA damage stimulus;GO:0032204//regulation of telomere maintenance;GO:0032211//negative regulation of telomere maintenance via telomerase;GO:0032508//DNA duplex unwinding;GO:0051974//negative regulation of t…
ncbi_100627165	0.7475	1.6	1.09793	6.47376e-07	9.38835e-06	ESCO2	establishment of sister chromatid cohesion N-acetyltransferase 2	-	-	-	-	-	-	GO:0006275//regulation of DNA replication;GO:0007062//sister chromatid cohesion;GO:0034421//post-translational protein acetylation
ncbi_102166944	22.4725	10.4	-1.11158	6.56343e-07	9.48581e-06	LOC102166944	metallothionein-1E-like, transcript variant X1	-	-	-	-	-	-	-
ncbi_100155467	4.0475	9.44	1.22176	6.65612e-07	9.58696e-06	IFIT2	interferon induced protein with tetratricopeptide repeats 2	-	-	-	-	GO:0005737//cytoplasm;GO:0005783//endoplasmic reticulum;GO:0005829//cytosol	GO:0003723//RNA binding;GO:0005515//protein binding	GO:0009615//response to virus;GO:0032091//negative regulation of protein binding;GO:0035457//cellular response to interferon-alpha;GO:0043065//positive regulation of apoptotic process;GO:0051607//defense response to virus
ncbi_100523836	2.99	6.1275	1.03515	7.11565e-07	1.0188e-05	NCS1	neuronal calcium sensor 1, transcript variant X3	-	-	-	-	GO:0005737//cytoplasm;GO:0005886//plasma membrane;GO:0030424//axon;GO:0030425//dendrite;GO:0043231//intracellular membrane-bounded organelle	GO:0005509//calcium ion binding	-
ncbi_102166678	1.105	2.3375	1.08092	7.56765e-07	1.07804e-05	LOC102166678	centriolin-like	-	-	-	-	-	-	-
ncbi_100519542	0.02	0.3175	3.98868	7.64994e-07	1.08519e-05	COL26A1	collagen type XXVI alpha 1 chain	-	-	-	-	GO:0005615//extracellular space;GO:0005783//endoplasmic reticulum;GO:0005794//Golgi apparatus;GO:0031012//extracellular matrix	GO:0005201//extracellular matrix structural constituent;GO:0005515//protein binding	GO:0010811//positive regulation of cell-substrate adhesion;GO:0030198//extracellular matrix organization
ncbi_397581	145.44	301.048	1.04957	7.71184e-07	1.09305e-05	TXN	thioredoxin	Organismal Systems;Human Diseases	Immune system;Cardiovascular diseases	ko04621//NOD-like receptor signaling pathway;ko05418//Fluid shear stress and atherosclerosis	K03671;K03671	GO:0005623//cell	GO:0015035//protein disulfide oxidoreductase activity	GO:0006662//glycerol ether metabolic process;GO:0045454//cell redox homeostasis;GO:0055114//oxidation-reduction process
ncbi_100520308	4.085	9.4425	1.20883	8.03954e-07	1.1319e-05	LOC100520308	C-type lectin domain family 12 member B, transcript variant X1	-	-	-	-	GO:0016020//membrane;GO:0016021//integral component of membrane	-	-
ncbi_100533201	0.7425	2.4325	1.71198	8.08682e-07	1.13572e-05	PDCD1	programmed cell death 1	Environmental Information Processing;Organismal Systems	Signaling molecules and interaction;Immune system	ko04514//Cell adhesion molecules (CAMs);ko04660//T cell receptor signaling pathway	K06744;K06744	GO:0009897//external side of plasma membrane;GO:0016020//membrane;GO:0016021//integral component of membrane	-	GO:0002644//negative regulation of tolerance induction;GO:0043065//positive regulation of apoptotic process;GO:0043066//negative regulation of apoptotic process;GO:0050777//negative regulation of immune response;GO:0070234//positive regulation of T cell apoptotic process
ncbi_100154170	0.325	0.7875	1.27684	8.14285e-07	1.14074e-05	ISM1	isthmin 1	-	-	-	-	GO:0016020//membrane;GO:0016021//integral component of membrane	-	GO:0016525//negative regulation of angiogenesis
ncbi_100520542	0.07	0.3525	2.3322	8.159e-07	1.14164e-05	ANO5	anoctamin 5, transcript variant X1	-	-	-	-	GO:0005886//plasma membrane;GO:0016020//membrane;GO:0016021//integral component of membrane;GO:0031982//vesicle	GO:0005229//intracellular calcium activated chloride channel activity;GO:0046983//protein dimerization activity	GO:0006821//chloride transport;GO:1902476//chloride transmembrane transport
ncbi_397431	3.2375	1.47	-1.13906	8.76562e-07	1.2129e-05	HTR4	5-hydroxytryptamine receptor 4	Environmental Information Processing;Environmental Information Processing;Environmental Information Processing;Organismal Systems	Signaling molecules and interaction;Signal transduction;Signal transduction;Nervous system	ko04080//Neuroactive ligand-receptor interaction;ko04024//cAMP signaling pathway;ko04020//Calcium signaling pathway;ko04726//Serotonergic synapse	K04160;K04160;K04160;K04160	GO:0005887//integral component of plasma membrane;GO:0016020//membrane;GO:0016021//integral component of membrane;GO:0030425//dendrite;GO:0045202//synapse	GO:0004930//G-protein coupled receptor activity;GO:0004993//G-protein coupled serotonin receptor activity;GO:0030594//neurotransmitter receptor activity	GO:0007165//signal transduction;GO:0007186//G-protein coupled receptor signaling pathway;GO:0007187//G-protein coupled receptor signaling pathway, coupled to cyclic nucleotide second messenger;GO:0007268//synaptic transmission;GO:0032098//regulation of appetite
ncbi_100157344	0.0575	0.3875	2.75256	9.29166e-07	1.27732e-05	MUC4	mucin 4, cell surface associated	-	-	-	-	-	-	-
ncbi_100524201	1.0075	2.0625	1.03361	9.65258e-07	1.32156e-05	FUT2A	galactoside 2-alpha-L-fucosyltransferase 2, transcript variant X5	Metabolism;Metabolism;Metabolism	Global and overview maps;Glycan biosynthesis and metabolism;Glycan biosynthesis and metabolism	ko01100//Metabolic pathways;ko00601//Glycosphingolipid biosynthesis - lacto and neolacto series;ko00603//Glycosphingolipid biosynthesis - globo and isoglobo series	K00718;K00718;K00718	GO:0005794//Golgi apparatus;GO:0016020//membrane;GO:0016021//integral component of membrane;GO:0032580//Golgi cisterna membrane	GO:0008107//galactoside 2-alpha-L-fucosyltransferase activity;GO:0016740//transferase activity;GO:0016757//transferase activity, transferring glycosyl groups	GO:0005975//carbohydrate metabolic process;GO:0006486//protein glycosylation;GO:0036065//fucosylation
ncbi_100623310	1.49	3.905	1.39001	1.04336e-06	1.41928e-05	RRAD	RRAD, Ras related glycolysis inhibitor and calcium channel regulator, transcript variant X1	-	-	-	-	GO:0005886//plasma membrane;GO:0016020//membrane	GO:0000166//nucleotide binding;GO:0003924//GTPase activity;GO:0005246//calcium channel regulator activity;GO:0005525//GTP binding	GO:0007165//signal transduction;GO:1901841//regulation of high voltage-gated calcium channel activity;GO:1901842//negative regulation of high voltage-gated calcium channel activity
ncbi_100153846	2.975	6.145	1.04652	1.06616e-06	1.44565e-05	E2F1	E2F transcription factor 1	Human Diseases;Human Diseases;Human Diseases;Human Diseases;Human Diseases;Human Diseases;Cellular Processes;Human Diseases;Human Diseases;Human Diseases;Human Diseases;Human Diseases;Cellular Processes;Human Diseases;Human Diseases;Human Diseases;Human Diseases;Human Diseases;Human Diseases;Human Diseases;Human Diseases;Cellular Processes;Human Diseases	Cancers;Infectious diseases;Infectious diseases;Infectious diseases;Infectious diseases;Cancers;Cell growth and death;Endocrine and metabolic diseases;Cancers;Cancers;Cancers;Infectious diseases;Cell growth and death;Cancers;Cancers;Drug resistance;Cancers;Cancers;Cancers;Cancers;Cancers;Transport and catabolism;Cancers	ko05200//Pathways in cancer;ko05165//Human papillomavirus infection;ko05166//HTLV-I infection;ko05163//Human cytomegalovirus infection;ko05167//Kaposi sarcoma-associated herpesvirus infection;ko05225//Hepatocellular carcinoma;ko04218//Cellular senescence;ko04934//Cushing syndrome;ko05226//Gastric cancer;ko05224//Breast cancer;ko05206//MicroRNAs in cancer;ko05161//Hepatitis B;ko04110//Cell cycle;k…	K17454;K17454;K17454;K17454;K17454;K17454;K17454;K17454;K17454;K17454;K17454;K17454;K17454;K17454;K17454;K17454;K17454;K17454;K17454;K17454;K17454;K17454;K17454	GO:0000790//nuclear chromatin;GO:0005634//nucleus;GO:0005654//nucleoplasm;GO:0005667//transcription factor complex;GO:0005737//cytoplasm;GO:0005813//centrosome;GO:0032991//macromolecular complex;GO:0035189//Rb-E2F complex	GO:0000981//RNA polymerase II transcription factor activity, sequence-specific DNA binding;GO:0000987//core promoter proximal region sequence-specific DNA binding;GO:0001216//bacterial-type RNA polymerase transcriptional activator activity, sequence-specific DNA binding;GO:0003677//DNA binding;GO:0003700//transcription factor activity, sequence-specific DNA binding;GO:0008134//transcription facto…	GO:0000077//DNA damage checkpoint;GO:0000122//negative regulation of transcription from RNA polymerase II promoter;GO:0006351//transcription, DNA-templated;GO:0006355//regulation of transcription, DNA-templated;GO:0008630//intrinsic apoptotic signaling pathway in response to DNA damage;GO:0010628//positive regulation of gene expression;GO:0030900//forebrain development;GO:0043065//positive regula…
ncbi_100625046	0.47	1.23	1.38793	1.28831e-06	1.72472e-05	HHIPL1	HHIP like 1	-	-	-	-	GO:0016020//membrane	GO:0003824//catalytic activity;GO:0005044//scavenger receptor activity	GO:0006897//endocytosis
MSTRG.13725	0.1425	1.4525	3.3495	1.36323e-06	1.80641e-05	--	-	-	-	-	-	-	-	-
ncbi_106509795	6.43	13.765	1.09811	1.41062e-06	1.86191e-05	FBXO48	F-box protein 48, transcript variant X1	-	-	-	-	GO:0005737//cytoplasm;GO:0019005//SCF ubiquitin ligase complex	GO:0005515//protein binding	GO:0031146//SCF-dependent proteasomal ubiquitin-dependent protein catabolic process
ncbi_100141422	1.9025	5.07	1.41409	1.48241e-06	1.95058e-05	BCAS4	breast carcinoma amplified sequence 4	-	-	-	-	GO:0031083//BLOC-1 complex	-	-
ncbi_100144467	4.915	2.3675	-1.05383	1.63284e-06	2.12533e-05	ASCL2	achaete-scute family bHLH transcription factor 2	-	-	-	-	GO:0005634//nucleus;GO:0005737//cytoplasm;GO:0090575//RNA polymerase II transcription factor complex	GO:0000977//RNA polymerase II regulatory region sequence-specific DNA binding;GO:0000978//RNA polymerase II core promoter proximal region sequence-specific DNA binding;GO:0001227//transcriptional repressor activity, RNA polymerase II transcription regulatory region sequence-specific binding;GO:0003677//DNA binding;GO:0003700//transcription factor activity, sequence-specific DNA binding;GO:0008134…	GO:0000122//negative regulation of transcription from RNA polymerase II promoter;GO:0001666//response to hypoxia;GO:0001701//in utero embryonic development;GO:0001890//placenta development;GO:0006351//transcription, DNA-templated;GO:0006357//regulation of transcription from RNA polymerase II promoter;GO:0007423//sensory organ development;GO:0030154//cell differentiation;GO:0030182//neuron differe…
MSTRG.13771	0.4125	1.0575	1.35819	1.70691e-06	2.21321e-05	HOXD4	homeobox protein Hox-D4 [Camelus dromedarius]	-	-	-	-	GO:0043231//intracellular membrane-bounded organelle	GO:0001071//nucleic acid binding transcription factor activity;GO:0003677//DNA binding	GO:0010468//regulation of gene expression;GO:0044707//single-multicellular organism process
ncbi_100511318	0.0275	0.38	3.7885	1.72105e-06	2.22813e-05	ACSM5	acyl-CoA synthetase medium-chain family member 5, transcript variant X1	Metabolism;Metabolism	Global and overview maps;Carbohydrate metabolism	ko01100//Metabolic pathways;ko00650//Butanoate metabolism	K01896;K01896	GO:0005759//mitochondrial matrix	GO:0003824//catalytic activity;GO:0003996//acyl-CoA ligase activity;GO:0004321//fatty-acyl-CoA synthase activity;GO:0015645//fatty acid ligase activity	GO:0006633//fatty acid biosynthetic process;GO:0006637//acyl-CoA metabolic process
ncbi_102167653	0.68	1.3825	1.02367	1.74621e-06	2.25552e-05	ZGRF1	zinc finger GRF-type containing 1, transcript variant X1	-	-	-	-	GO:0035861//site of double-strand break	GO:0008270//zinc ion binding	GO:0006302//double-strand break repair
ncbi_100514098	3.42	6.9375	1.02042	1.84905e-06	2.37384e-05	SRL	sarcalumenin, transcript variant X4	-	-	-	-	-	GO:0005525//GTP binding	GO:0002115//store-operated calcium entry;GO:0014873//response to muscle activity involved in regulation of muscle adaptation
ncbi_100620211	0.195	1.17	2.58496	1.92849e-06	2.47394e-05	CHST8	carbohydrate sulfotransferase 8, transcript variant X1	-	-	-	-	GO:0000139//Golgi membrane;GO:0005794//Golgi apparatus;GO:0016021//integral component of membrane	GO:0001537//N-acetylgalactosamine 4-O-sulfotransferase activity;GO:0008146//sulfotransferase activity;GO:0016740//transferase activity	GO:0005975//carbohydrate metabolic process;GO:0006790//sulfur compound metabolic process;GO:0016051//carbohydrate biosynthetic process;GO:0030166//proteoglycan biosynthetic process;GO:0042446//hormone biosynthetic process
ncbi_100738053	0.4725	1.12	1.24511	1.9356e-06	2.48118e-05	CHD5	chromodomain helicase DNA binding protein 5, transcript variant X1	-	-	-	-	GO:0005634//nucleus;GO:0005654//nucleoplasm;GO:0005829//cytosol;GO:0016607//nuclear speck	GO:0005524//ATP binding;GO:0046872//metal ion binding;GO:0061628//H3K27me3 modified histone binding	GO:0060850//regulation of transcription involved in cell fate commitment;GO:0098532//histone H3-K27 trimethylation
ncbi_100517586	9.425	3.7125	-1.3441	2.04464e-06	2.60711e-05	RDH5	retinol dehydrogenase 5, transcript variant X1	Metabolism	Metabolism of cofactors and vitamins	ko00830//Retinol metabolism	K00061	GO:0005788//endoplasmic reticulum lumen;GO:0005789//endoplasmic reticulum membrane	GO:0004745//retinol dehydrogenase activity;GO:0016491//oxidoreductase activity;GO:0042803//protein homodimerization activity;GO:0047023//androsterone dehydrogenase activity;GO:0047044//androstan-3-alpha,17-beta-diol dehydrogenase activity	GO:0001523//retinoid metabolic process;GO:0008202//steroid metabolic process;GO:0055114//oxidation-reduction process
ncbi_396674	4.0675	11.005	1.43594	2.24518e-06	2.83925e-05	RETN	resistin	-	-	-	-	GO:0005576//extracellular region;GO:0005615//extracellular space	GO:0005179//hormone activity	GO:0007165//signal transduction
ncbi_100516205	2.7975	5.85	1.0643	2.43915e-06	3.05935e-05	KIF2C	kinesin family member 2C, transcript variant X1	-	-	-	-	GO:0000775//chromosome, centromeric region;GO:0000776//kinetochore;GO:0005623//cell;GO:0005813//centrosome;GO:0005819//spindle;GO:0005871//kinesin complex;GO:0005874//microtubule;GO:0015630//microtubule cytoskeleton;GO:0035371//microtubule plus-end	GO:0000166//nucleotide binding;GO:0003774//motor activity;GO:0003777//microtubule motor activity;GO:0005524//ATP binding;GO:0008017//microtubule binding;GO:0016887//ATPase activity;GO:0051010//microtubule plus-end binding	GO:0007018//microtubule-based movement;GO:0007019//microtubule depolymerization;GO:0007080//mitotic metaphase plate congression;GO:0030951//establishment or maintenance of microtubule cytoskeleton polarity;GO:0051310//metaphase plate congression;GO:0051315//attachment of mitotic spindle microtubules to kinetochore;GO:0051983//regulation of chromosome segregation
ncbi_396888	0.22	0.47	1.09516	2.49868e-06	3.12705e-05	RYR3	ryanodine receptor 3	-	-	-	-	GO:0005623//cell;GO:0016020//membrane;GO:0016021//integral component of membrane	GO:0005216//ion channel activity;GO:0005219//ryanodine-sensitive calcium-release channel activity;GO:0005262//calcium channel activity;GO:0005509//calcium ion binding;GO:0005515//protein binding	GO:0006811//ion transport;GO:0006816//calcium ion transport;GO:0006874//cellular calcium ion homeostasis;GO:0051209//release of sequestered calcium ion into cytosol;GO:0055085//transmembrane transport;GO:0070588//calcium ion transmembrane transport
ncbi_100037948	1.7025	0.7375	-1.20694	2.68939e-06	3.33362e-05	KCNIP2	potassium voltage-gated channel interacting protein 2, transcript variant X1	-	-	-	-	GO:0005737//cytoplasm;GO:0008076//voltage-gated potassium channel complex	GO:0005250//A-type (transient outward) potassium channel activity;GO:0005509//calcium ion binding;GO:0015459//potassium channel regulator activity;GO:0044325//ion channel binding;GO:0047485//protein N-terminus binding	GO:0045163//clustering of voltage-gated potassium channels;GO:0086009//membrane repolarization;GO:0097623//potassium ion export across plasma membrane;GO:1901379//regulation of potassium ion transmembrane transport;GO:1903766//positive regulation of potassium ion export across plasma membrane
MSTRG.770	0.1175	0.9375	2.99616	2.77282e-06	3.41449e-05	--	-	-	-	-	-	-	-	-
ncbi_100524052	1.27	2.985	1.2329	2.91402e-06	3.57274e-05	DEPDC1B	DEP domain containing 1B, transcript variant X1	-	-	-	-	-	-	-
ncbi_110260994	0.295	1.2725	2.10888	2.92269e-06	3.58077e-05	LOC110260994	carcinoembryonic antigen-related cell adhesion molecule 21-like	-	-	-	-	GO:0016020//membrane;GO:0016021//integral component of membrane	-	-
ncbi_100627227	2.7875	5.715	1.03578	2.99175e-06	3.64687e-05	NPM3	nucleophosmin/nucleoplasmin 3	-	-	-	-	GO:0005654//nucleoplasm;GO:0005730//nucleolus;GO:0005737//cytoplasm;GO:0005829//cytosol;GO:0015629//actin cytoskeleton	GO:0003682//chromatin binding;GO:0042393//histone binding	GO:0006338//chromatin remodeling;GO:0006364//rRNA processing;GO:0009303//rRNA transcription
ncbi_110259943	0.0175	0.92	5.71621	3.00572e-06	3.65862e-05	LOC110259943	zymogen granule protein 16 homolog B-like	-	-	-	-	GO:0005615//extracellular space	-	-
ncbi_100524418	0.2	0.605	1.59694	3.04903e-06	3.69802e-05	PTGDR	prostaglandin D2 receptor, transcript variant X4	Environmental Information Processing	Signaling molecules and interaction	ko04080//Neuroactive ligand-receptor interaction	K04332	-	-	-
ncbi_100524038	0.585	1.235	1.078	3.07025e-06	3.72106e-05	KIF14	kinesin family member 14	-	-	-	-	GO:0005623//cell;GO:0005829//cytosol;GO:0005874//microtubule;GO:0005886//plasma membrane;GO:0030496//midbody;GO:0051233//spindle midzone;GO:0090543//Flemming body	GO:0000166//nucleotide binding;GO:0003774//motor activity;GO:0003777//microtubule motor activity;GO:0005515//protein binding;GO:0005524//ATP binding;GO:0008017//microtubule binding;GO:0008574//ATP-dependent microtubule motor activity, plus-end-directed;GO:0015631//tubulin binding;GO:0016887//ATPase activity;GO:0019901//protein kinase binding;GO:0030165//PDZ domain binding	GO:0001558//regulation of cell growth;GO:0007018//microtubule-based movement;GO:0007080//mitotic metaphase plate congression;GO:0008284//positive regulation of cell proliferation;GO:0010389//regulation of G2/M transition of mitotic cell cycle;GO:0021685//cerebellar granular layer structural organization;GO:0021693//cerebellar Purkinje cell layer structural organization;GO:0021695//cerebellar cort…
ncbi_100125962	1.0075	2.6	1.36773	3.08687e-06	3.73587e-05	LAG3	lymphocyte activating 3	-	-	-	-	GO:0005576//extracellular region;GO:0009897//external side of plasma membrane;GO:0016020//membrane;GO:0016021//integral component of membrane	GO:0004888//transmembrane signaling receptor activity;GO:0042289//MHC class II protein binding	GO:0002270//plasmacytoid dendritic cell activation;GO:0007166//cell surface receptor signaling pathway;GO:0045085//negative regulation of interleukin-2 biosynthetic process;GO:0045590//negative regulation of regulatory T cell differentiation;GO:0045954//positive regulation of natural killer cell mediated cytotoxicity;GO:0050776//regulation of immune response;GO:0050868//negative regulation of T c…
ncbi_396642	0.315	1.91	2.60015	3.4559e-06	4.12049e-05	SSTR5	somatostatin receptor 5	Environmental Information Processing;Environmental Information Processing	Signaling molecules and interaction;Signal transduction	ko04080//Neuroactive ligand-receptor interaction;ko04024//cAMP signaling pathway	K04221;K04221	GO:0005886//plasma membrane;GO:0016020//membrane;GO:0016021//integral component of membrane	GO:0004930//G-protein coupled receptor activity;GO:0004994//somatostatin receptor activity	GO:0007165//signal transduction;GO:0007186//G-protein coupled receptor signaling pathway;GO:0032467//positive regulation of cytokinesis;GO:0038170//somatostatin signaling pathway;GO:0042593//glucose homeostasis;GO:0050796//regulation of insulin secretion
ncbi_100155231	10.1775	4.395	-1.21145	3.65215e-06	4.31792e-05	CHIA	chitinase, acidic	Metabolism;Metabolism	Global and overview maps;Carbohydrate metabolism	ko01100//Metabolic pathways;ko00520//Amino sugar and nucleotide sugar metabolism	K01183;K01183	-	-	-
ncbi_100514811	0.0125	0.1775	3.82782	3.91677e-06	4.59859e-05	PLA2G4E	phospholipase A2 group IVE, transcript variant X1	Metabolism;Environmental Information Processing;Environmental Information Processing;Cellular Processes;Organismal Systems;Environmental Information Processing;Organismal Systems;Organismal Systems;Organismal Systems;Organismal Systems;Organismal Systems;Metabolism;Human Diseases;Organismal Systems;Organismal Systems;Metabolism;Organismal Systems;Environmental Information Processing;Organismal Sy…	Global and overview maps;Signal transduction;Signal transduction;Cell growth and death;Endocrine system;Signal transduction;Immune system;Circulatory system;Nervous system;Nervous system;Sensory system;Lipid metabolism;Cancers;Endocrine system;Immune system;Lipid metabolism;Nervous system;Signal transduction;Endocrine system;Lipid metabolism;Lipid metabolism;Lipid metabolism	ko01100//Metabolic pathways;ko04010//MAPK signaling pathway;ko04014//Ras signaling pathway;ko04217//Necroptosis;ko04921//Oxytocin signaling pathway;ko04072//Phospholipase D signaling pathway;ko04611//Platelet activation;ko04270//Vascular smooth muscle contraction;ko04726//Serotonergic synapse;ko04724//Glutamatergic synapse;ko04750//Inflammatory mediator regulation of TRP channels;ko00564//Glycero…	K16342;K16342;K16342;K16342;K16342;K16342;K16342;K16342;K16342;K16342;K16342;K16342;K16342;K16342;K16342;K16342;K16342;K16342;K16342;K16342;K16342;K16342	GO:0005737//cytoplasm	GO:0004620//phospholipase activity;GO:0004623//phospholipase A2 activity;GO:0005509//calcium ion binding;GO:0005544//calcium-dependent phospholipid binding;GO:0016787//hydrolase activity;GO:0046872//metal ion binding;GO:0047498//calcium-dependent phospholipase A2 activity	GO:0006629//lipid metabolic process;GO:0009395//phospholipid catabolic process;GO:0016042//lipid catabolic process;GO:0046475//glycerophospholipid catabolic process
ncbi_100515902	0.35	2.0975	2.58324	3.97637e-06	4.65564e-05	LOC100515902	HLA class I histocompatibility antigen, A-11 alpha chain-like	-	-	-	-	-	-	-
ncbi_100151991	0.03	0.18	2.58496	3.99237e-06	4.67112e-05	PCDH15	protocadherin related 15	-	-	-	-	-	-	-
ncbi_445526	2.0925	4.21	1.00859	4.12097e-06	4.81171e-05	CA11	carbonic anhydrase 11	-	-	-	-	GO:0016323//basolateral plasma membrane	GO:0004089//carbonate dehydratase activity;GO:0008270//zinc ion binding	-
ncbi_396663	0.71	1.9	1.42011	4.36594e-06	5.04877e-05	CCR7	C-C motif chemokine receptor 7	Environmental Information Processing;Organismal Systems	Signaling molecules and interaction;Immune system	ko04060//Cytokine-cytokine receptor interaction;ko04062//Chemokine signaling pathway	K04182;K04182	GO:0016020//membrane;GO:0016021//integral component of membrane	GO:0004930//G-protein coupled receptor activity;GO:0004950//chemokine receptor activity;GO:0016493//C-C chemokine receptor activity	GO:0006935//chemotaxis;GO:0006954//inflammatory response;GO:0006955//immune response;GO:0007165//signal transduction;GO:0007186//G-protein coupled receptor signaling pathway
ncbi_397007	0.8075	2.0175	1.32103	4.67316e-06	5.37673e-05	TLR9	toll like receptor 9	Human Diseases;Human Diseases;Human Diseases;Human Diseases;Organismal Systems;Human Diseases;Human Diseases	Infectious diseases;Infectious diseases;Infectious diseases;Infectious diseases;Immune system;Infectious diseases;Infectious diseases	ko05168//Herpes simplex infection;ko05152//Tuberculosis;ko05162//Measles;ko05142//Chagas disease (American trypanosomiasis);ko04620//Toll-like receptor signaling pathway;ko05144//Malaria;ko05143//African trypanosomiasis	K10161;K10161;K10161;K10161;K10161;K10161;K10161	GO:0005764//lysosome;GO:0005768//endosome;GO:0005783//endoplasmic reticulum;GO:0005789//endoplasmic reticulum membrane;GO:0005886//plasma membrane;GO:0016020//membrane;GO:0016021//integral component of membrane;GO:0031410//cytoplasmic vesicle;GO:0032009//early phagosome;GO:0036019//endolysosome;GO:0045335//phagocytic vesicle	GO:0004888//transmembrane signaling receptor activity;GO:0005515//protein binding;GO:0035197//siRNA binding;GO:0038187//pattern recognition receptor activity;GO:0042803//protein homodimerization activity;GO:0045322//unmethylated CpG binding	GO:0001816//cytokine production;GO:0001932//regulation of protein phosphorylation;GO:0002218//activation of innate immune response;GO:0002224//toll-like receptor signaling pathway;GO:0002237//response to molecule of bacterial origin;GO:0002376//immune system process;GO:0002639//positive regulation of immunoglobulin production;GO:0002730//regulation of dendritic cell cytokine production;GO:0002755…
ncbi_110259660	0.1525	0.595	1.96408	4.90319e-06	5.61243e-05	ZNF483	zinc finger protein 483	-	-	-	-	GO:0005634//nucleus	GO:0003676//nucleic acid binding;GO:0003700//transcription factor activity, sequence-specific DNA binding;GO:0046872//metal ion binding	GO:0006355//regulation of transcription, DNA-templated
ncbi_100156438	0.7575	1.69	1.15771	5.36093e-06	6.05855e-05	FANCB	Fanconi anemia complementation group B, transcript variant X1	Genetic Information Processing	Replication and repair	ko03460//Fanconi anemia pathway	K10889	GO:0043240//Fanconi anaemia nuclear complex	-	GO:0036297//interstrand cross-link repair;GO:1990414//replication-born double-strand break repair via sister chromatid exchange;GO:2000042//negative regulation of double-strand break repair via homologous recombination
ncbi_100135049	4.515	10.265	1.18494	5.60394e-06	6.29512e-05	SLA-DOB	MHC class II, DO beta	Human Diseases;Human Diseases;Human Diseases;Human Diseases;Environmental Information Processing;Cellular Processes;Organismal Systems;Human Diseases;Human Diseases;Organismal Systems;Human Diseases;Organismal Systems;Human Diseases;Human Diseases;Organismal Systems;Human Diseases;Human Diseases;Human Diseases;Organismal Systems;Human Diseases;Human Diseases;Human Diseases;Human Diseases	Infectious diseases;Infectious diseases;Infectious diseases;Infectious diseases;Signaling molecules and interaction;Transport and catabolism;Immune system;Immune diseases;Infectious diseases;Immune system;Immune diseases;Immune system;Immune diseases;Cardiovascular diseases;Immune system;Infectious diseases;Immune diseases;Infectious diseases;Immune system;Endocrine and metabolic diseases;Immune …	ko05166//HTLV-I infection;ko05168//Herpes simplex infection;ko05152//Tuberculosis;ko05164//Influenza A;ko04514//Cell adhesion molecules (CAMs);ko04145//Phagosome;ko04659//Th17 cell differentiation;ko05322//Systemic lupus erythematosus;ko05145//Toxoplasmosis;ko04658//Th1 and Th2 cell differentiation;ko05323//Rheumatoid arthritis;ko04640//Hematopoietic cell lineage;ko05321//Inflammatiory bowel dise…	K06752;K06752;K06752;K06752;K06752;K06752;K06752;K06752;K06752;K06752;K06752;K06752;K06752;K06752;K06752;K06752;K06752;K06752;K06752;K06752;K06752;K06752;K06752	GO:0005764//lysosome;GO:0016020//membrane;GO:0016021//integral component of membrane;GO:0042613//MHC class II protein complex	GO:0023026//MHC class II protein complex binding	GO:0002587//negative regulation of antigen processing and presentation of peptide antigen via MHC class II;GO:0006955//immune response;GO:0019882//antigen processing and presentation
ncbi_100511817	0.0925	0.425	2.19994	5.64455e-06	6.33132e-05	MYBPC2	myosin binding protein C, fast type	-	-	-	-	-	GO:0005515//protein binding	-
MSTRG.5309	0.5475	1.6375	1.58056	5.95037e-06	6.64012e-05	--	cullin-7 isoform X1 [Sus scrofa]	-	-	-	-	-	-	-
ncbi_100155684	1.3675	2.8775	1.07328	5.98447e-06	6.66497e-05	FCRL5	Fc receptor like 5, transcript variant X3	-	-	-	-	GO:0016020//membrane;GO:0016021//integral component of membrane	-	-
ncbi_100153899	0.001	0.3625	8.50184	6.02385e-06	6.7e-05	LOC100153899	serpin A3-8, transcript variant X1	-	-	-	-	-	-	-
MSTRG.71	0.4775	1.5375	1.68701	6.06941e-06	6.74623e-05	--	cullin-7 isoform X1 [Sus scrofa]	-	-	-	-	-	-	-
ncbi_100302109	0.67	1.63	1.28264	6.09293e-06	6.76792e-05	DNMT3B	DNA methyltransferase 3 beta	Metabolism;Human Diseases;Metabolism	Global and overview maps;Cancers;Amino acid metabolism	ko01100//Metabolic pathways;ko05206//MicroRNAs in cancer;ko00270//Cysteine and methionine metabolism	K17399;K17399;K17399	GO:0005634//nucleus;GO:0005654//nucleoplasm	GO:0003714//transcription corepressor activity;GO:0003886//DNA (cytosine-5-)-methyltransferase activity;GO:0008168//methyltransferase activity;GO:0009008//DNA-methyltransferase activity;GO:0016740//transferase activity	GO:0000122//negative regulation of transcription from RNA polymerase II promoter;GO:0006306//DNA methylation;GO:0010468//regulation of gene expression;GO:0010628//positive regulation of gene expression;GO:0032259//methylation;GO:0051571//positive regulation of histone H3-K4 methylation;GO:0051573//negative regulation of histone H3-K9 methylation;GO:0090116//C-5 methylation of cytosine
ncbi_100524795	0.1325	0.5225	1.97944	6.35144e-06	6.99984e-05	SEC14L5	SEC14 like lipid binding 5	-	-	-	-	-	-	-
ncbi_100620785	0.3925	1.035	1.39887	6.56615e-06	7.21295e-05	ANKLE1	ankyrin repeat and LEM domain containing 1	-	-	-	-	-	GO:0004519//endonuclease activity;GO:0005515//protein binding	GO:0045950//negative regulation of mitotic recombination;GO:0090305//nucleic acid phosphodiester bond hydrolysis
ncbi_100145895	7.0275	14.21	1.01582	6.80256e-06	7.43398e-05	ISG15	ISG15 ubiquitin-like modifier	Human Diseases;Organismal Systems	Infectious diseases;Immune system	ko05165//Human papillomavirus infection;ko04622//RIG-I-like receptor signaling pathway	K12159;K12159	GO:0005576//extracellular region;GO:0005634//nucleus;GO:0005737//cytoplasm	GO:0005178//integrin binding;GO:0005515//protein binding;GO:0031386//protein tag;GO:0031625//ubiquitin protein ligase binding	GO:0007229//integrin-mediated signaling pathway;GO:0009617//response to bacterium;GO:0019941//modification-dependent protein catabolic process;GO:0030501//positive regulation of bone mineralization;GO:0031397//negative regulation of protein ubiquitination;GO:0032020//ISG15-protein conjugation;GO:0032649//regulation of interferon-gamma production;GO:0034340//response to type I interferon;GO:004274…
ncbi_110257938	0.32	0.8625	1.43045	6.98563e-06	7.60452e-05	LOC110257938	PI-PLC X domain-containing protein 1-like	-	-	-	-	-	GO:0008081//phosphoric diester hydrolase activity	GO:0006629//lipid metabolic process
ncbi_110257397	2.345	5.565	1.24679	7.42756e-06	8.03384e-05	PTK6	protein tyrosine kinase 6, transcript variant X1	-	-	-	-	GO:0001726//ruffle;GO:0005634//nucleus;GO:0005654//nucleoplasm;GO:0005737//cytoplasm;GO:0005829//cytosol;GO:0005886//plasma membrane;GO:0016604//nuclear body;GO:0031234//extrinsic component of cytoplasmic side of plasma membrane	GO:0000166//nucleotide binding;GO:0004672//protein kinase activity;GO:0004713//protein tyrosine kinase activity;GO:0004715//non-membrane spanning protein tyrosine kinase activity;GO:0005102//receptor binding;GO:0005515//protein binding;GO:0005524//ATP binding;GO:0016301//kinase activity;GO:0016740//transferase activity;GO:0042802//identical protein binding	GO:0006468//protein phosphorylation;GO:0007169//transmembrane receptor protein tyrosine kinase signaling pathway;GO:0007260//tyrosine phosphorylation of STAT protein;GO:0010976//positive regulation of neuron projection development;GO:0016310//phosphorylation;GO:0016477//cell migration;GO:0030154//cell differentiation;GO:0038083//peptidyl-tyrosine autophosphorylation;GO:0042127//regulation of cell…
ncbi_100141305	1.6125	3.4925	1.11496	7.43729e-06	8.03922e-05	RAD54L	RAD54 like (S. cerevisiae)	Genetic Information Processing	Replication and repair	ko03440//Homologous recombination	K10875	GO:0005634//nucleus;GO:0005654//nucleoplasm;GO:0032991//macromolecular complex	GO:0005524//ATP binding;GO:0015616//DNA translocase activity;GO:0036310//annealing helicase activity	GO:0000724//double-strand break repair via homologous recombination;GO:0000733//DNA strand renaturation;GO:0006302//double-strand break repair;GO:0006974//cellular response to DNA damage stimulus;GO:0007131//reciprocal meiotic recombination;GO:0008340//determination of adult lifespan;GO:0010212//response to ionizing radiation;GO:0042493//response to drug;GO:0045003//double-strand break repair via…
ncbi_397293	0.43	1.63	1.92246	7.77761e-06	8.35804e-05	KCNJ2	potassium voltage-gated channel subfamily J member 2	Organismal Systems;Organismal Systems;Organismal Systems;Organismal Systems	Endocrine system;Nervous system;Digestive system;Endocrine system	ko04921//Oxytocin signaling pathway;ko04725//Cholinergic synapse;ko04971//Gastric acid secretion;ko04924//Renin secretion	K04996;K04996;K04996;K04996	GO:0008076//voltage-gated potassium channel complex;GO:0016020//membrane;GO:0016021//integral component of membrane;GO:0031224//intrinsic component of membrane	GO:0005242//inward rectifier potassium channel activity;GO:0005244//voltage-gated ion channel activity;GO:0005546//phosphatidylinositol-4,5-bisphosphate binding;GO:0042802//identical protein binding;GO:0086008//voltage-gated potassium channel activity involved in cardiac muscle cell action potential repolarization	GO:0006811//ion transport;GO:0006813//potassium ion transport;GO:0014861//regulation of skeletal muscle contraction via regulation of action potential;GO:0015693//magnesium ion transport;GO:0034220//ion transmembrane transport;GO:0034765//regulation of ion transmembrane transport;GO:0051289//protein homotetramerization;GO:0055119//relaxation of cardiac muscle;GO:0060306//regulation of membrane re…
ncbi_100622925	0.0175	0.325	4.21501	7.84549e-06	8.41051e-05	TSPEAR	thrombospondin type laminin G domain and EAR repeats	-	-	-	-	GO:0009986//cell surface;GO:0032420//stereocilium;GO:0060170//ciliary membrane	-	GO:0007605//sensory perception of sound;GO:0008593//regulation of Notch signaling pathway;GO:0034505//tooth mineralization
ncbi_100738797	0.1075	0.57	2.40663	8.08126e-06	8.6468e-05	TOX2	TOX high mobility group box family member 2	-	-	-	-	GO:0005634//nucleus;GO:0005654//nucleoplasm	GO:0000978//RNA polymerase II core promoter proximal region sequence-specific DNA binding;GO:0001228//transcriptional activator activity, RNA polymerase II transcription regulatory region sequence-specific binding;GO:0003677//DNA binding	GO:0045944//positive regulation of transcription from RNA polymerase II promoter
ncbi_100511263	0.2125	1.015	2.25594	8.22654e-06	8.76975e-05	KCNC3	potassium voltage-gated channel subfamily C member 3, transcript variant X2	-	-	-	-	GO:0008076//voltage-gated potassium channel complex;GO:0016020//membrane;GO:0016021//integral component of membrane;GO:0030424//axon;GO:0032590//dendrite membrane;GO:0032809//neuronal cell body membrane;GO:0043025//neuronal cell body	GO:0005216//ion channel activity;GO:0005244//voltage-gated ion channel activity;GO:0005249//voltage-gated potassium channel activity;GO:0005251//delayed rectifier potassium channel activity;GO:0005267//potassium channel activity;GO:0005515//protein binding	GO:0006811//ion transport;GO:0006813//potassium ion transport;GO:0034765//regulation of ion transmembrane transport;GO:0051260//protein homooligomerization;GO:0055085//transmembrane transport;GO:0071805//potassium ion transmembrane transport
ncbi_100154365	41.0375	16.1675	-1.34385	8.628e-06	9.16217e-05	SDSL	serine dehydratase like, transcript variant X1	Metabolism;Metabolism;Metabolism;Metabolism;Metabolism;Metabolism	Global and overview maps;Global and overview maps;Global and overview maps;Amino acid metabolism;Amino acid metabolism;Amino acid metabolism	ko01100//Metabolic pathways;ko01200//Carbon metabolism;ko01230//Biosynthesis of amino acids;ko00270//Cysteine and methionine metabolism;ko00260//Glycine, serine and threonine metabolism;ko00290//Valine, leucine and isoleucine biosynthesis	K17989;K17989;K17989;K17989;K17989;K17989	-	GO:0003941//L-serine ammonia-lyase activity;GO:0004794//L-threonine ammonia-lyase activity;GO:0030170//pyridoxal phosphate binding;GO:0042802//identical protein binding	GO:0006520//cellular amino acid metabolic process;GO:0006565//L-serine catabolic process;GO:0006567//threonine catabolic process
[truncated: 444 more rows]

## Sheet: Table S4
Table S4 KEGG enrichment analysis of DEGs identified in Meishan pigs between Normal Captivity and Arch Soil Free-Range
Pathway	Free-vs-Normal (406)	All (7402)	Pvalue	Qvalue	Pathway ID	Genes	K_IDs
[truncated: 20 more rows]

## Sheet: Table S5
Table S5 Summary of differentially accumulated POS metabolites identified in Meishan pigs
[truncated: 578 more rows]

## Sheet: Table S6
Table S6 Summary of differentially accumulated NEG metabolites identified in Meishan pigs
[truncated: 373 more rows]

## Sheet: Table S7
Table S7 KEGG enrichment analysis of differentially accumulated metabolites (DAMs) between Normal Captivity and Arch Soil Free-Range
[truncated: 21 more rows]
